# Supplementary material for: SlHB8 Is a Novel Factor in Enhancing Cold Resistance in Tomato Anthers by Modulating Tapetal Cell Death
Source: Int J Mol Sci. 2024 Aug 28;25(17):9336. doi: 10.3390/ijms25179336 (PMC11395002; doi:10.3390/ijms25179336)
Supplement: Supplementary file 1 [file ijms-25-09336-s001.zip]

Archive with 3 entries (3 files):
- ijms-3121030-supplementary.pdf
- Table S1. DEGs invovled in the RNA-seq analysis new.xlt
- Table S2.xls
