# Supplementary material for: SlHB8 Is a Novel Factor in Enhancing Cold Resistance in Tomato Anthers by Modulating Tapetal Cell Death
Source: Int J Mol Sci. 2024 Aug 28;25(17):9336. doi: 10.3390/ijms25179336 (PMC11395002; doi:10.3390/ijms25179336)
Supplement: Supplementary file 1 [file ijms-25-09336-s001.zip › Table S1. DEGs invovled in the RNA-seq analysis new.xlt]

## Sheet: WT-vs-WT-L.filter.annot
id	WT-1_count	WT-2_count	WT-3_count	WT-L1_count	WT-L2_count	WT-L3_count	WT-1_fpkm	WT-2_fpkm	WT-3_fpkm	WT-L1_fpkm	WT-L2_fpkm	WT-L3_fpkm	WT_mean	WT-L_mean	log2(fc)	PValue	FDR	Symbol	Description	KEGG_A_class	KEGG_B_class	Pathway	K_ID	GO Component	GO Function	GO Process	TF_family
Solyc07g007250.4	1531	2895	2063	124	89	128	178.224	375.057	289.859	17.613	11.227	14.75	281.047	14.53	-4.2737	3.49679e-57	9.35882e-53	--	metallocarboxypeptidase inhibitor precursor [Solanum lycopersicum]	-	-	-	-	-	GO:0030234//enzyme regulator activity	GO:0043086//negative regulation of catalytic activity	--
Solyc09g084470.3	5362	6319	4971	990	1175	1579	520.327	682.425	582.222	117.221	123.553	151.678	594.991	130.817	-2.18531	3.15632e-50	4.22378e-46	PIIF	wound-induced proteinase inhibitor 1 precursor [Solanum lycopersicum]	-	-	-	-	GO:0030312//external encapsulating structure	GO:0004866//endopeptidase inhibitor activity;GO:0016787//hydrolase activity	GO:0006812//cation transport;GO:0006950//response to stress;GO:0009620//response to fungus;GO:0010466//negative regulation of peptidase activity	--
Solyc02g086820.3	2203	5495	3402	173	164	215	91.577	254.214	170.688	8.775	7.387	8.847	172.16	8.33633	-4.36819	3.00544e-49	2.68126e-45	BCA1	carbonic anhydrase isoform 1 [Solanum lycopersicum]	Metabolism	Energy metabolism	ko00910//Nitrogen metabolism	K01673	GO:0005576//extracellular region;GO:0009532//plastid stroma;GO:0042170//plastid membrane;GO:0044434//chloroplast part	GO:0016836//hydro-lyase activity;GO:0046914//transition metal ion binding	GO:0006089//lactate metabolic process;GO:0006091//generation of precursor metabolites and energy;GO:0006605//protein targeting;GO:0006739//NADP metabolic process;GO:0009617//response to bacterium;GO:0009696//salicylic acid metabolic process;GO:0009755//hormone-mediated signaling pathway;GO:0009863//salicylic acid mediated signaling pathway;GO:0010243//response to organonitrogen compound;GO:001037…	--
Solyc03g113250.4	1130	1050	888	296	326	349	34.37	35.543	32.6	10.985	10.745	10.508	34.171	10.746	-1.66897	1.47579e-48	9.87454e-45	NPF4.6	PREDICTED: protein NRT1/ PTR FAMILY 4.6 [Solanum lycopersicum]	-	-	-	-	-	-	-	--
Solyc08g079900.3	232	280	188	1080	1135	1272	6.262	8.414	6.125	35.575	33.201	33.985	6.93367	34.2537	2.30457	9.22435e-43	4.93761e-39	SBT1.7	PREDICTED: subtilisin-like protease SBT1.7 [Solanum lycopersicum]	-	-	-	-	-	GO:0008233//peptidase activity;GO:0016491//oxidoreductase activity	GO:0019538//protein metabolic process	--
MSTRG.13134	3164	3076	2798	317	567	667	301.25	325.937	321.539	36.827	58.498	62.865	316.242	52.73	-2.58433	3.89385e-42	1.73691e-38	--	protein PELPK1 [Solanum lycopersicum]	-	-	-	-	-	-	-	--
Solyc07g006380.3	73243	109296	59717	7876	12820	12334	6076.85	10091.9	5980.06	797.328	1152.57	1012.99	7382.94	987.629	-2.90215	8.18313e-42	3.12876e-38	FST	defensin-like protein precursor [Solanum lycopersicum]	-	-	-	-	GO:0044464//cell part	-	GO:0006950//response to stress;GO:0051704//multi-organism process	--
Solyc08g079870.3	2211	2127	1613	5032	6008	6647	59.865	64.089	52.712	166.236	176.262	178.155	58.8887	173.551	1.5593	1.30427e-40	4.36343e-37	SBT1.8	subtilisin-like protease precursor [Solanum lycopersicum]	-	-	-	-	-	GO:0008233//peptidase activity;GO:0016491//oxidoreductase activity	GO:0019538//protein metabolic process	--
Solyc07g042630.4	1867	1656	1119	355	397	426	43.451	42.892	31.433	10.081	10.012	9.814	39.2587	9.969	-1.97749	2.98299e-39	8.87074e-36	OSCBPW	PREDICTED: lupeol synthase [Solanum lycopersicum]	Metabolism;Metabolism	Global and overview maps;Metabolism of terpenoids and polyketides	ko01110//Biosynthesis of secondary metabolites;ko00909//Sesquiterpenoid and triterpenoid biosynthesis	K20659;K20659	-	GO:0031559//oxidosqualene cyclase activity	GO:0016104//triterpenoid biosynthetic process	--
Solyc01g102910.4	269	114	139	1663	2683	2044	16.733	7.892	10.436	126.222	180.847	125.862	11.687	144.31	3.6262	2.52454e-38	6.75669e-35	At5g39110	PREDICTED: germin-like protein subfamily 1 member 14 [Solanum lycopersicum]	-	-	-	-	-	GO:0046914//transition metal ion binding	-	--
Solyc01g005300.4	72	80	65	612	466	637	2.226	2.752	2.425	23.083	15.609	19.492	2.46767	19.3947	2.97444	5.30931e-38	1.2918e-34	-	-	-	-	-	-	-	-	-	-
Solyc03g083770.1	559	513	484	1883	1643	2103	56.224	57.423	58.756	231.09	179.067	209.383	57.4677	206.513	1.84541	1.10282e-35	2.45966e-32	PMEI11	PREDICTED: 21 kDa protein-like [Solanum lycopersicum]	-	-	-	-	-	GO:0052689//carboxylic ester hydrolase activity	GO:0009892//negative regulation of metabolic process	--
Solyc09g084480.3	645	980	849	49	108	75	74.941	126.719	119.059	6.947	13.597	8.626	106.906	9.72333	-3.45875	2.56758e-34	5.28606e-31	PIIF	PREDICTED: wound-induced proteinase inhibitor 1-like [Solanum lycopersicum]	-	-	-	-	GO:0030312//external encapsulating structure	GO:0004866//endopeptidase inhibitor activity;GO:0016787//hydrolase activity	GO:0006812//cation transport;GO:0006950//response to stress;GO:0009620//response to fungus;GO:0010466//negative regulation of peptidase activity	--
Solyc06g073750.4	440	170	196	2418	2599	3265	13.005	5.592	6.992	87.202	83.239	95.527	8.52967	88.656	3.37766	1.58625e-33	3.03245e-30	BACOVA_02659	PREDICTED: beta-glucosidase BoGH3B-like [Solanum pennellii]	Metabolism;Metabolism;Metabolism;Metabolism;Metabolism	Global and overview maps;Global and overview maps;Biosynthesis of other secondary metabolites;Carbohydrate metabolism;Metabolism of other amino acids	ko01100//Metabolic pathways;ko01110//Biosynthesis of secondary metabolites;ko00940//Phenylpropanoid biosynthesis;ko00500//Starch and sucrose metabolism;ko00460//Cyanoamino acid metabolism	K05349;K05349;K05349;K05349;K05349	GO:0031224//intrinsic component of membrane	GO:0015926//glucosidase activity	GO:0044238//primary metabolic process	--
Solyc12g017230.2	3353	3528	5009	491	733	741	50.172	58.746	90.473	8.956	11.89	10.979	66.4637	10.6083	-2.64737	2.70193e-32	4.82096e-29	At4g26450	PREDICTED: uncharacterized protein At4g26450-like [Solanum lycopersicum]	-	-	-	-	-	-	-	--
Solyc01g091260.3	791	834	754	96	114	204	43.22	50.714	49.725	6.4	6.75	11.034	47.8863	8.06133	-2.57052	1.2096e-31	2.02335e-28	--	PREDICTED: uncharacterized protein LOC101251327 [Solanum lycopersicum]	-	-	-	-	-	-	-	--
Solyc09g008510.1	2474	2862	3882	325	542	331	100.434	129.302	190.208	16.098	23.842	13.301	139.981	17.747	-2.97959	6.2776e-29	9.88316e-26	UGT73C3	PREDICTED: UDP-glycosyltransferase 73C3-like [Solanum lycopersicum]	Metabolism	Metabolism of terpenoids and polyketides	ko00908//Zeatin biosynthesis	K13496	-	-	-	--
Solyc08g008280.3	97	70	63	552	410	738	3.85	3.092	3.018	26.734	17.634	28.997	3.32	24.455	2.88087	1.02792e-28	1.5284e-25	WRKY53	PREDICTED: probable WRKY transcription factor 53 [Solanum lycopersicum]	-	-	-	-	-	-	GO:0001101//response to acid chemical	WRKY
Solyc07g041900.3	220	188	152	588	615	717	9.311	8.855	7.765	30.365	28.205	30.039	8.64367	29.5363	1.77278	2.31783e-28	3.26497e-25	CYP-3	cysteine proteinase 3 precursor [Solanum lycopersicum]	-	-	-	-	GO:0043231//intracellular membrane-bounded organelle;GO:0044444//cytoplasmic part	GO:0070011//peptidase activity, acting on L-amino acid peptides	GO:0006090//pyruvate metabolic process;GO:0006970//response to osmotic stress;GO:0006996//organelle organization;GO:0009725//response to hormone;GO:0009746//response to hexose;GO:0010038//response to metal ion;GO:0019538//protein metabolic process;GO:0042044//fluid transport;GO:0042743//hydrogen peroxide metabolic process;GO:0044767//single-organism developmental process;GO:0070838//divalent meta…	--
Solyc07g064160.3	662	706	561	2951	2146	3132	24.907	29.561	25.475	135.473	87.49	116.648	26.6477	113.204	2.08684	4.53829e-28	6.07314e-25	THI1	PREDICTED: thiamine thiazole synthase, chloroplastic [Solanum lycopersicum]	Metabolism;Metabolism	Global and overview maps;Metabolism of cofactors and vitamins	ko01100//Metabolic pathways;ko00730//Thiamine metabolism	K03146;K03146	GO:0009526//plastid envelope;GO:0009532//plastid stroma	GO:0046914//transition metal ion binding;GO:0046983//protein dimerization activity	GO:0005982//starch metabolic process;GO:0005984//disaccharide metabolic process;GO:0006468//protein phosphorylation;GO:0006772//thiamine metabolic process;GO:0009416//response to light stimulus;GO:0009617//response to bacterium;GO:0009893//positive regulation of metabolic process;GO:0018131//oxazole or thiazole biosynthetic process;GO:0033554//cellular response to stress;GO:0043269//regulation of…	--
Solyc02g088380.4	10	8	6	131	276	299	0.678	0.603	0.491	10.832	20.267	20.057	0.590667	17.052	4.85145	3.46323e-27	4.41381e-24	At5g15350	PREDICTED: lamin-like protein [Solanum lycopersicum]	-	-	-	-	GO:0005576//extracellular region;GO:0031225//anchored component of membrane;GO:0043231//intracellular membrane-bounded organelle	GO:0046914//transition metal ion binding	GO:0006637//acyl-CoA metabolic process;GO:0006970//response to osmotic stress;GO:0006996//organelle organization;GO:0009664//plant-type cell wall organization;GO:0010383//cell wall polysaccharide metabolic process;GO:0016129//phytosteroid biosynthetic process;GO:0044085//cellular component biogenesis;GO:0070838//divalent metal ion transport	--
Solyc06g009140.3	132	91	87	514	457	724	10.317	7.915	8.207	49.017	38.704	56.014	8.813	47.9117	2.44267	7.67833e-27	9.34104e-24	SAG21	PREDICTED: protein SENESCENCE-ASSOCIATED GENE 21, mitochondrial-like [Solanum lycopersicum]	-	-	-	-	GO:0043231//intracellular membrane-bounded organelle;GO:0044444//cytoplasmic part	-	GO:0006605//protein targeting;GO:0006952//defense response;GO:0006979//response to oxidative stress;GO:0009247//glycolipid biosynthetic process;GO:0009267//cellular response to starvation;GO:0009414//response to water deprivation;GO:0009620//response to fungus;GO:0009755//hormone-mediated signaling pathway;GO:0009863//salicylic acid mediated signaling pathway;GO:0035556//intracellular signal tran…	--
Solyc02g070800.2	1142	1084	910	2587	2440	3184	58.597	61.901	56.357	161.967	135.665	161.724	58.9517	153.119	1.37705	3.7783e-26	4.39662e-23	ycf23	PREDICTED: uncharacterized protein ycf23 [Solanum lycopersicum]	-	-	-	-	GO:0009536//plastid	-	-	--
Solyc12g098200.2	177	134	212	9	5	6	13.402	11.292	19.374	0.831	0.41	0.45	14.6893	0.563667	-4.70378	8.53378e-26	9.51658e-23	PP2B10	PREDICTED: F-box protein PP2-B10-like [Solanum lycopersicum]	-	-	-	-	-	GO:0005488//binding	GO:0003006//developmental process involved in reproduction	--
Solyc01g096700.4	3576	3582	3132	1295	1695	1906	97.695	108.908	103.275	43.168	50.178	51.545	103.293	48.297	-1.09673	3.9958e-24	4.27775e-21	dnajc2	gonidialess A/Zuotin related factor-like protein [Solanum lycopersicum]	-	-	-	-	GO:0043231//intracellular membrane-bounded organelle	-	GO:0044267//cellular protein metabolic process	ARR-B
Solyc02g083280.4	576	718	548	170	136	174	37.443	51.943	42.996	13.484	9.58	11.197	44.1273	11.4203	-1.95007	4.33089e-24	4.45816e-21	STR15	PREDICTED: thiosulfate sulfurtransferase 16, chloroplastic isoform X2 [Solanum lycopersicum]	-	-	-	-	-	-	-	--
Solyc03g098780.2	8877	10076	8897	2943	3051	2361	592.939	749.012	717.27	239.857	220.827	156.109	686.407	205.598	-1.73924	8.40797e-24	8.33448e-21	CDI	PREDICTED: aspartic protease inhibitor 1-like [Solanum lycopersicum]	-	-	-	-	GO:0005576//extracellular region;GO:0043231//intracellular membrane-bounded organelle	GO:0004866//endopeptidase inhibitor activity	GO:0006950//response to stress;GO:0010466//negative regulation of peptidase activity	--
Solyc03g111815.1	467	415	384	1181	1409	2113	11.391	11.281	11.301	35.156	37.252	51.036	11.3243	41.148	1.8614	1.13911e-23	1.08883e-20	SEOB	PREDICTED: protein SIEVE ELEMENT OCCLUSION B-like [Solanum lycopersicum]	-	-	-	-	-	-	-	--
Solyc02g067050.3	819	977	736	267	276	253	42.564	56.508	46.167	16.931	15.543	13.016	48.413	15.1633	-1.67481	1.39159e-23	1.28429e-20	ETA_28320	PREDICTED: UPF0301 protein CHU_1773 [Solanum pennellii]	-	-	-	-	GO:0009536//plastid	-	-	--
Solyc10g055810.2	911	1585	965	6136	5193	6840	57.02	110.406	72.9	468.609	352.201	423.791	80.1087	414.867	2.37262	4.23731e-23	3.78025e-20	CHI9	basic 30 kDa endochitinase precursor [Solanum lycopersicum]	Metabolism;Environmental Information Processing;Metabolism	Global and overview maps;Signal transduction;Carbohydrate metabolism	ko01100//Metabolic pathways;ko04016//MAPK signaling pathway - plant;ko00520//Amino sugar and nucleotide sugar metabolism	K20547;K20547;K20547	GO:0030312//external encapsulating structure;GO:0043231//intracellular membrane-bounded organelle	GO:0004553//hydrolase activity, hydrolyzing O-glycosyl compounds;GO:0097367//carbohydrate derivative binding	GO:0001906//cell killing;GO:0005976//polysaccharide metabolic process;GO:0006026//aminoglycan catabolic process;GO:0006950//response to stress;GO:0009620//response to fungus;GO:0044036//cell wall macromolecule metabolic process	--
Solyc04g071340.5	1712	2273	1768	603	581	761	66.389	98.096	82.75	28.532	24.414	29.212	82.4117	27.386	-1.58941	8.93761e-23	7.71633e-20	FBPban1	PREDICTED: fructose-1,6-bisphosphatase, cytosolic [Solanum lycopersicum]	Metabolism;Metabolism;Metabolism;Metabolism;Metabolism;Metabolism;Metabolism	Global and overview maps;Global and overview maps;Global and overview maps;Carbohydrate metabolism;Energy metabolism;Carbohydrate metabolism;Carbohydrate metabolism	ko01100//Metabolic pathways;ko01110//Biosynthesis of secondary metabolites;ko01200//Carbon metabolism;ko00010//Glycolysis / Gluconeogenesis;ko00710//Carbon fixation in photosynthetic organisms;ko00051//Fructose and mannose metabolism;ko00030//Pentose phosphate pathway	K03841;K03841;K03841;K03841;K03841;K03841;K03841	GO:0043231//intracellular membrane-bounded organelle;GO:0044444//cytoplasmic part	GO:0016628//oxidoreductase activity, acting on the CH-CH group of donors, NAD or NADP as acceptor;GO:0043169//cation binding;GO:0050308//sugar-phosphatase activity	GO:0001101//response to acid chemical;GO:0005982//starch metabolic process;GO:0005985//sucrose metabolic process;GO:0006796//phosphate-containing compound metabolic process;GO:0009746//response to hexose	--
Solyc01g095720.3	585	1389	1063	87	105	169	13.8	36.466	30.266	2.504	2.684	3.946	26.844	3.04467	-3.14024	4.34792e-22	3.5263e-19	PLIP1	PREDICTED: uncharacterized protein LOC101245704 [Solanum lycopersicum]	-	-	-	-	-	-	-	--
Solyc05g050770.4	350	348	277	93	106	114	12.561	13.899	11.998	4.072	4.122	4.05	12.8193	4.08133	-1.65121	4.73093e-22	3.72408e-19	SCPL12	PREDICTED: serine carboxypeptidase-like 12 [Solanum lycopersicum]	-	-	-	-	-	GO:0003824//catalytic activity	-	--
Solyc08g082120.2	144	161	123	14	10	21	8.463	10.53	8.725	1.004	0.637	1.222	9.23933	0.954333	-3.27522	1.39223e-21	1.06462e-18	--	PREDICTED: hornerin-like [Solanum lycopersicum]	-	-	-	-	-	-	-	--
MSTRG.1058	229	141	132	15	10	23	3.395	2.326	2.362	0.271	0.161	0.338	2.69433	0.256667	-3.39196	4.1613e-21	3.00988e-18	RE1	Retrovirus-related Pol polyprotein from transposon TNT 1-94 [Cucumis melo var. makuwa] [Cucumis melo]	-	-	-	-	-	GO:0003824//catalytic activity;GO:0097159//organic cyclic compound binding;GO:1901363//heterocyclic compound binding	GO:0008152//metabolic process;GO:0009987//cellular process	--
Solyc09g011660.3	208	275	176	854	878	840	13.848	20.375	14.142	69.373	63.339	55.358	16.1217	62.69	1.95923	4.27348e-21	3.00988e-18	--	PREDICTED: universal stress protein PHOS32 [Solanum lycopersicum]	-	-	-	-	GO:0005911//cell-cell junction	GO:0003824//catalytic activity	GO:0050896//response to stimulus	--
Solyc03g082380.4	880	861	812	287	385	422	40.898	44.533	45.548	16.275	19.389	19.414	43.6597	18.3593	-1.24979	6.13289e-21	4.20873e-18	SR34A	serine/arginine-rich splicing factor SR34A [Solanum lycopersicum]	Genetic Information Processing	Transcription	ko03040//Spliceosome	K12890	GO:0030529//intracellular ribonucleoprotein complex;GO:0043232//intracellular non-membrane-bounded organelle;GO:0044444//cytoplasmic part	GO:0005198//structural molecule activity;GO:0097159//organic cyclic compound binding	GO:0006396//RNA processing;GO:0034645//cellular macromolecule biosynthetic process	--
Solyc03g097600.3	263	269	247	698	811	752	13.085	14.895	14.833	42.374	43.723	37.037	14.271	41.0447	1.52411	2.96041e-20	1.98081e-17	-	-	-	-	-	-	-	-	-	-
Solyc02g071050.4	879	722	674	118	145	275	36.44	33.31	33.724	5.969	6.514	11.285	34.4913	7.92267	-2.12218	9.43966e-20	6.16202e-17	PUP10	PREDICTED: probable purine permease 9 [Solanum lycopersicum]	-	-	-	-	-	-	GO:0044765//single-organism transport;GO:0071702//organic substance transport;GO:0071705//nitrogen compound transport	--
Solyc08g076970.3	2926	2885	3691	559	702	1163	110.43	121.176	168.133	25.742	28.709	43.449	133.246	32.6333	-2.02968	1.48644e-19	9.47214e-17	At4g17830	N2-acetylornithine deacetylase [Solanum lycopersicum]	Metabolism;Metabolism;Metabolism;Metabolism;Metabolism	Global and overview maps;Global and overview maps;Global and overview maps;Global and overview maps;Amino acid metabolism	ko01100//Metabolic pathways;ko01110//Biosynthesis of secondary metabolites;ko01230//Biosynthesis of amino acids;ko01210//2-Oxocarboxylic acid metabolism;ko00220//Arginine biosynthesis	K01438;K01438;K01438;K01438;K01438	GO:0044444//cytoplasmic part	GO:0016811//hydrolase activity, acting on carbon-nitrogen (but not peptide) bonds, in linear amides;GO:0043169//cation binding;GO:0070011//peptidase activity, acting on L-amino acid peptides	GO:0006525//arginine metabolic process	--
Solyc12g094620.3	3983	4674	3815	1765	1770	2272	131.002	171.086	151.446	70.832	63.082	73.972	151.178	69.2953	-1.12542	2.5736e-19	1.56545e-16	CAT1	catalase isozyme 1 [Solanum lycopersicum]	Metabolism;Metabolism;Environmental Information Processing;Cellular Processes;Metabolism;Metabolism	Global and overview maps;Global and overview maps;Signal transduction;Transport and catabolism;Carbohydrate metabolism;Amino acid metabolism	ko01110//Biosynthesis of secondary metabolites;ko01200//Carbon metabolism;ko04016//MAPK signaling pathway - plant;ko04146//Peroxisome;ko00630//Glyoxylate and dicarboxylate metabolism;ko00380//Tryptophan metabolism	K03781;K03781;K03781;K03781;K03781;K03781	GO:0005576//extracellular region;GO:0005774//vacuolar membrane;GO:0005777//peroxisome;GO:0005840//ribosome;GO:0005911//cell-cell junction;GO:0009526//plastid envelope;GO:0009532//plastid stroma;GO:0030312//external encapsulating structure;GO:0031224//intrinsic component of membrane	GO:0004601//peroxidase activity;GO:0046906//tetrapyrrole binding;GO:0046914//transition metal ion binding;GO:0046943//carboxylic acid transmembrane transporter activity	GO:0000302//response to reactive oxygen species;GO:0001101//response to acid chemical;GO:0006073//cellular glucan metabolic process;GO:0006625//protein targeting to peroxisome;GO:0009062//fatty acid catabolic process;GO:0009267//cellular response to starvation;GO:0009648//photoperiodism;GO:0009814//defense response, incompatible interaction;GO:0010038//response to metal ion;GO:0016265//death;GO:0…	--
Solyc11g070150.2	91	193	260	2	1	4	6.89	16.263	23.761	0.185	0.082	0.3	15.638	0.189	-6.37053	3.04804e-19	1.81284e-16	PHP2	PREDICTED: histidine-containing phosphotransfer protein 4 [Solanum lycopersicum]	Environmental Information Processing	Signal transduction	ko04075//Plant hormone signal transduction	K14490	GO:0043231//intracellular membrane-bounded organelle;GO:0044444//cytoplasmic part	GO:0004871//signal transducer activity;GO:0016628//oxidoreductase activity, acting on the CH-CH group of donors, NAD or NADP as acceptor;GO:0016740//transferase activity	GO:0009755//hormone-mediated signaling pathway;GO:0009966//regulation of signal transduction;GO:0035556//intracellular signal transduction;GO:0044710//single-organism metabolic process	--
Solyc06g005170.3	434	332	306	879	997	1411	16.178	13.773	13.768	39.981	40.272	52.067	14.573	44.1067	1.5977	4.59358e-19	2.67266e-16	MPK3	mitogen-activated protein kinase 3 [Solanum lycopersicum]	Organismal Systems;Environmental Information Processing	Environmental adaptation;Signal transduction	ko04626//Plant-pathogen interaction;ko04016//MAPK signaling pathway - plant	K20536;K20536	GO:0043231//intracellular membrane-bounded organelle	GO:0004702//receptor signaling protein serine/threonine kinase activity;GO:0032550//purine ribonucleoside binding	GO:0000187//activation of MAPK activity;GO:0000280//nuclear division;GO:0006091//generation of precursor metabolites and energy;GO:0006605//protein targeting;GO:0009411//response to UV;GO:0009617//response to bacterium;GO:0009620//response to fungus;GO:0009696//salicylic acid metabolic process;GO:0009700//indole phytoalexin biosynthetic process;GO:0009755//hormone-mediated signaling pathway;GO:00…	--
Solyc10g074490.3	208	582	494	21	37	49	6.601	20.556	18.923	0.813	1.272	1.539	15.36	1.208	-3.66849	5.01545e-19	2.85603e-16	OFUT16	PREDICTED: uncharacterized protein At1g04910-like [Solanum lycopersicum]	-	-	-	-	GO:0031984//organelle subcompartment;GO:0043231//intracellular membrane-bounded organelle	GO:0016740//transferase activity	-	--
MSTRG.12999	186	132	95	15	8	8	6.723	5.76	4.363	0.699	0.266	0.245	5.61533	0.403333	-3.79933	5.9249e-19	3.30362e-16	--	PREDICTED: ras-interacting protein RIP3-like [Solanum tuberosum]	-	-	-	-	-	-	-	--
Solyc01g010900.3	14020	31795	29268	3139	5040	5047	497.258	1255.02	1252.91	135.845	193.7	177.197	1001.73	168.914	-2.56813	1.10191e-18	6.01866e-16	CYP704B1	PREDICTED: cytochrome P450 704B1 [Solanum lycopersicum]	Metabolism;Metabolism;Metabolism	Global and overview maps;Lipid metabolism;Lipid metabolism	ko01100//Metabolic pathways;ko00071//Fatty acid degradation;ko00073//Cutin, suberine and wax biosynthesis	K20495;K20495;K20495	-	GO:0016712//oxidoreductase activity, acting on paired donors, with incorporation or reduction of molecular oxygen, reduced flavin or flavoprotein as one donor, and incorporation of one atom of oxygen;GO:0016713//oxidoreductase activity, acting on paired donors, with incorporation or reduction of molecular oxygen, reduced iron-sulfur protein as one donor, and incorporation of one atom of oxygen;GO…	GO:0010208//pollen wall assembly;GO:0019438//aromatic compound biosynthetic process;GO:0044710//single-organism metabolic process	--
Solyc03g123630.4	3805	3044	2849	5723	6605	8022	101.931	90.752	92.117	187.067	191.731	212.728	94.9333	197.175	1.05449	2.90902e-18	1.52661e-15	PMEU1	pectinesterase/pectinesterase inhibitor U1 precursor [Solanum lycopersicum]	Metabolism;Metabolism	Global and overview maps;Carbohydrate metabolism	ko01100//Metabolic pathways;ko00040//Pentose and glucuronate interconversions	K01051;K01051	GO:0005576//extracellular region;GO:0005618//cell wall;GO:0016020//membrane;GO:0044424//intracellular part	GO:0030234//enzyme regulator activity;GO:0052689//carboxylic ester hydrolase activity	GO:0000272//polysaccharide catabolic process;GO:0006544//glycine metabolic process;GO:0006568//tryptophan metabolic process;GO:0009683//indoleacetic acid metabolic process;GO:0009892//negative regulation of metabolic process;GO:0042742//defense response to bacterium;GO:0071555//cell wall organization	--
Solyc11g011440.1	864	654	711	244	212	337	40.34	33.983	40.067	13.9	10.726	15.575	38.13	13.4003	-1.50866	3.25861e-18	1.67718e-15	PCS1	PREDICTED: aspartic proteinase PCS1 [Solanum lycopersicum]	-	-	-	-	GO:0043231//intracellular membrane-bounded organelle	GO:0008233//peptidase activity	GO:0001101//response to acid chemical;GO:0006694//steroid biosynthetic process;GO:0009314//response to radiation;GO:0009664//plant-type cell wall organization;GO:0010383//cell wall polysaccharide metabolic process;GO:0019538//protein metabolic process	--
Solyc03g120470.4	646	585	459	1182	1252	1371	9.837	9.914	8.436	21.961	20.658	20.666	9.39567	21.095	1.16683	3.48136e-18	1.75802e-15	TRZ4	PREDICTED: zinc phosphodiesterase ELAC protein 2 [Solanum lycopersicum]	Genetic Information Processing	Translation	ko03013//Nucleocytoplasmic transport	K00784	GO:0031224//intrinsic component of membrane	-	GO:0051234//establishment of localization;GO:0090501//RNA phosphodiester bond hydrolysis	--
Solyc11g017270.2	474	354	310	869	988	1259	8.805	7.318	6.95	19.696	19.887	23.151	7.691	20.9113	1.44304	4.17263e-18	2.06808e-15	PXC3	PREDICTED: leucine-rich repeat receptor-like tyrosine-protein kinase PXC3 [Solanum lycopersicum]	-	-	-	-	GO:0016020//membrane	GO:0016301//kinase activity	GO:0006498//N-terminal protein lipidation;GO:0006796//phosphate-containing compound metabolic process;GO:0007165//signal transduction;GO:0009696//salicylic acid metabolic process;GO:0009814//defense response, incompatible interaction	--
Solyc06g062370.4	468	681	676	50	73	150	26.527	42.959	46.247	3.458	4.484	8.416	38.5777	5.45267	-2.82273	5.15224e-18	2.50717e-15	APS1	PREDICTED: acid phosphatase 1 [Solanum lycopersicum]	-	-	-	-	-	GO:0003824//catalytic activity	GO:0008152//metabolic process	--
Solyc11g021060.2	3169	2772	2950	959	973	1585	223.228	217.309	250.809	82.426	74.269	110.521	230.449	89.072	-1.3714	8.57065e-18	4.02429e-15	ARPI	proteinase inhibitor type-2 TR8 precursor [Solanum lycopersicum]	-	-	-	-	-	GO:0004866//endopeptidase inhibitor activity	GO:0010466//negative regulation of peptidase activity	--
MSTRG.20207	129	151	110	9	17	5	13.872	18.071	14.277	1.181	1.981	0.532	15.4067	1.23133	-3.64526	9.29484e-18	4.28909e-15	TIMPA	proteinase inhibitor I-B [Solanum lycopersicum]	-	-	-	-	-	-	-	--
Solyc09g082660.3	167	95	82	425	697	1015	10.628	6.728	6.299	33.002	48.066	63.943	7.885	48.337	2.61595	1.66379e-17	7.54739e-15	FAOMT	flavonoid 3',5'-methyltransferase [Solanum lycopersicum]	Metabolism;Metabolism;Metabolism;Metabolism;Metabolism;Metabolism	Global and overview maps;Global and overview maps;Biosynthesis of other secondary metabolites;Amino acid metabolism;Biosynthesis of other secondary metabolites;Biosynthesis of other secondary metabolites	ko01100//Metabolic pathways;ko01110//Biosynthesis of secondary metabolites;ko00940//Phenylpropanoid biosynthesis;ko00360//Phenylalanine metabolism;ko00941//Flavonoid biosynthesis;ko00945//Stilbenoid, diarylheptanoid and gingerol biosynthesis	K00588;K00588;K00588;K00588;K00588;K00588	GO:0044444//cytoplasmic part	GO:0008171//O-methyltransferase activity;GO:0043169//cation binding	GO:0009699//phenylpropanoid biosynthetic process;GO:0009791//post-embryonic development;GO:0009813//flavonoid biosynthetic process;GO:0010208//pollen wall assembly;GO:0043604//amide biosynthetic process;GO:0044238//primary metabolic process;GO:1901566//organonitrogen compound biosynthetic process	--
Solyc09g075020.3	815	702	610	1313	1743	1974	10.047	9.631	9.076	19.749	23.282	24.088	9.58467	22.373	1.22296	1.78423e-17	7.95884e-15	ABCC4	PREDICTED: ABC transporter C family member 4 [Solanum lycopersicum]	Environmental Information Processing	Membrane transport	ko02010//ABC transporters	K05666	GO:0031224//intrinsic component of membrane	GO:0015405//P-P-bond-hydrolysis-driven transmembrane transporter activity;GO:0016628//oxidoreductase activity, acting on the CH-CH group of donors, NAD or NADP as acceptor;GO:0017111//nucleoside-triphosphatase activity;GO:0032550//purine ribonucleoside binding	GO:0044710//single-organism metabolic process;GO:0044763//single-organism cellular process;GO:0051234//establishment of localization	--
Solyc09g011080.3	8226	8293	6639	3117	3167	4743	306.077	343.408	298.153	141.514	127.69	174.697	315.879	147.967	-1.0941	3.20469e-17	1.40607e-14	RCA	PREDICTED: ribulose bisphosphate carboxylase/oxygenase activase 1, chloroplastic isoform X2 [Solanum lycopersicum]	-	-	-	-	GO:0005576//extracellular region;GO:0009526//plastid envelope;GO:0009532//plastid stroma;GO:0030312//external encapsulating structure;GO:0044434//chloroplast part	GO:0008047//enzyme activator activity;GO:0032550//purine ribonucleoside binding	GO:0006091//generation of precursor metabolites and energy;GO:0006605//protein targeting;GO:0009617//response to bacterium;GO:0009620//response to fungus;GO:0009639//response to red or far red light;GO:0009642//response to light intensity;GO:0009696//salicylic acid metabolic process;GO:0009755//hormone-mediated signaling pathway;GO:0009863//salicylic acid mediated signaling pathway;GO:0010243//re…	--
Solyc11g071540.2	526	481	431	202	217	257	13.98	14.227	13.826	6.551	6.249	6.761	14.011	6.52033	-1.10354	3.99923e-17	1.72638e-14	MEE12	PREDICTED: TATA box-binding protein-associated factor RNA polymerase I subunit B [Solanum lycopersicum]	-	-	-	-	GO:0043231//intracellular membrane-bounded organelle	-	GO:0003006//developmental process involved in reproduction	--
Solyc01g099990.3	10	7	8	166	349	103	0.543	0.423	0.524	10.998	20.534	5.536	0.496667	12.356	4.63679	6.00578e-17	2.55141e-14	PP2B15	PREDICTED: F-box protein PP2-B15 [Solanum lycopersicum]	-	-	-	-	-	-	-	--
Solyc07g053120.4	217	170	138	437	547	543	4.17	3.636	3.201	10.247	11.391	10.33	3.669	10.656	1.53821	9.83095e-17	4.11118e-14	At4g03230	PREDICTED: G-type lectin S-receptor-like serine/threonine-protein kinase At4g03230 isoform X1 [Solanum lycopersicum]	-	-	-	-	-	GO:0016772//transferase activity, transferring phosphorus-containing groups	-	--
Solyc09g075400.4	1694	2034	1575	520	750	500	53.567	71.58	60.111	20.063	25.699	15.651	61.7527	20.471	-1.59292	1.5954e-16	6.56911e-14	--	PREDICTED: DNA ligase 1-like isoform X2 [Solanum lycopersicum]	-	-	-	-	-	-	-	--
Solyc12g044330.2	990	1034	1026	115	311	258	64.493	74.965	80.672	9.141	21.954	16.638	73.3767	15.911	-2.2053	1.88232e-16	7.6331e-14	TIP2-1	PREDICTED: aquaporin TIP2-1-like [Solanum pennellii]	-	-	-	-	-	-	-	--
Solyc08g074620.3	8144	7263	7920	3397	2773	4139	246.843	244.994	289.736	125.631	91.075	124.185	260.524	113.63	-1.19707	3.53981e-16	1.41402e-13	co-2	polyphenol oxidase E, chloroplastic [Solanum lycopersicum]	Metabolism;Metabolism;Metabolism;Metabolism	Global and overview maps;Global and overview maps;Amino acid metabolism;Biosynthesis of other secondary metabolites	ko01100//Metabolic pathways;ko01110//Biosynthesis of secondary metabolites;ko00350//Tyrosine metabolism;ko00950//Isoquinoline alkaloid biosynthesis	K00422;K00422;K00422;K00422	GO:0031978//plastid thylakoid lumen	GO:0016682//oxidoreductase activity, acting on diphenols and related substances as donors, oxygen as acceptor;GO:0043169//cation binding	GO:0042440//pigment metabolic process	--
Solyc10g078500.1	146	247	165	14	32	30	28.111	52.926	38.344	3.289	6.676	5.718	39.7937	5.22767	-2.9283	3.87877e-16	1.5172e-13	--	PREDICTED: aquaporin SIP1-2-like isoform X1 [Solanum lycopersicum]	-	-	-	-	-	-	-	--
Solyc08g080640.2	161	253	100	1152	837	979	13.124	22.953	9.839	114.585	73.935	79	15.3053	89.1733	2.54258	3.91149e-16	1.5172e-13	AP24	protein NP24 precursor [Solanum lycopersicum]	-	-	-	-	GO:0043231//intracellular membrane-bounded organelle	GO:0005488//binding	GO:0001906//cell killing;GO:0006970//response to osmotic stress;GO:0042742//defense response to bacterium;GO:0050832//defense response to fungus	--
Solyc02g079810.3	261	170	197	14	25	49	24.167	17.518	22.017	1.582	2.508	4.491	21.234	2.86033	-2.89212	4.64788e-16	1.77708e-13	DYT1	PREDICTED: transcription factor DYT1 [Solanum pennellii]	-	-	-	-	GO:0043231//intracellular membrane-bounded organelle	GO:0001071//nucleic acid binding transcription factor activity;GO:0003677//DNA binding	GO:0003006//developmental process involved in reproduction;GO:0010468//regulation of gene expression;GO:0044237//cellular metabolic process;GO:0044699//single-organism process	bHLH
Solyc06g065530.4	26	23	22	194	124	199	1.179	1.16	1.204	10.73	6.091	8.929	1.181	8.58333	2.86153	5.79361e-16	2.18394e-13	At4g16230	GDSL-like lipase/acylhydrolase superfamily protein precursor [Solanum lycopersicum]	-	-	-	-	GO:0005576//extracellular region;GO:0030312//external encapsulating structure;GO:0031976//plastid thylakoid	GO:0016787//hydrolase activity	GO:0006629//lipid metabolic process;GO:0044763//single-organism cellular process	--
Solyc03g025190.4	262	167	222	622	1159	1524	7.037	4.992	7.197	20.385	33.733	40.521	6.40867	31.5463	2.29938	5.92617e-16	2.20289e-13	DTX35	PREDICTED: protein DETOXIFICATION 35-like [Solanum pennellii]	-	-	-	-	GO:0031090//organelle membrane;GO:0031224//intrinsic component of membrane	GO:0015291//secondary active transmembrane transporter activity	GO:0000904//cell morphogenesis involved in differentiation;GO:0006928//movement of cell or subcellular component;GO:0009900//dehiscence;GO:0015893//drug transport;GO:0048229//gametophyte development;GO:0071704//organic substance metabolic process	--
Solyc02g085020.4	269	169	208	595	1185	1415	8.848	6.183	8.238	23.868	42.233	46.065	7.75633	37.3887	2.26915	7.13518e-16	2.61597e-13	DFRA	PREDICTED: dihydroflavonol 4-reductase isoform X1 [Solanum lycopersicum]	Metabolism;Metabolism;Metabolism	Global and overview maps;Global and overview maps;Biosynthesis of other secondary metabolites	ko01100//Metabolic pathways;ko01110//Biosynthesis of secondary metabolites;ko00941//Flavonoid biosynthesis	K13082;K13082;K13082	GO:0031312//extrinsic component of organelle membrane	GO:0016616//oxidoreductase activity, acting on the CH-OH group of donors, NAD or NADP as acceptor;GO:0048037//cofactor binding	GO:0009411//response to UV;GO:0009813//flavonoid biosynthetic process;GO:0034285//response to disaccharide;GO:0044710//single-organism metabolic process	--
Solyc02g087860.3	903	1463	1529	237	336	413	96.761	174.468	197.75	30.987	39.014	43.808	156.326	37.9363	-2.04291	1.01455e-15	3.62046e-13	PRE1	transcription factor style2.1 [Solanum lycopersicum]	-	-	-	-	GO:0043231//intracellular membrane-bounded organelle	GO:0001071//nucleic acid binding transcription factor activity;GO:0005515//protein binding	GO:0000902//cell morphogenesis;GO:0009639//response to red or far red light;GO:0010468//regulation of gene expression;GO:0010476//gibberellin mediated signaling pathway;GO:0034645//cellular macromolecule biosynthetic process;GO:0040007//growth;GO:0043401//steroid hormone mediated signaling pathway;GO:0048506//regulation of timing of meristematic phase transition	bHLH
Solyc08g063090.2	225	212	208	455	573	631	8.265	8.667	9.222	20.395	22.809	22.946	8.718	22.05	1.33871	1.81026e-15	6.37496e-13	SLD2	PREDICTED: acyl-lipid (9-3)-desaturase-like [Solanum lycopersicum]	-	-	-	-	GO:0016020//membrane	GO:0016705//oxidoreductase activity, acting on paired donors, with incorporation or reduction of molecular oxygen;GO:0046872//metal ion binding;GO:0046906//tetrapyrrole binding	GO:0006631//fatty acid metabolic process	--
Solyc04g017720.3	1288	1571	969	488	519	596	138.26	187.678	125.545	63.918	60.369	63.331	150.494	62.5393	-1.26687	1.84301e-15	6.40603e-13	GAST1	PREDICTED: protein GAST1-like [Solanum lycopersicum]	-	-	-	-	GO:0005911//cell-cell junction;GO:0030312//external encapsulating structure;GO:0031012//extracellular matrix	-	GO:0009408//response to heat;GO:0010476//gibberellin mediated signaling pathway	--
Solyc08g005680.4	7	1	8	95	97	198	0.442	0.07	0.609	7.278	6.636	12.345	0.373667	8.753	4.54995	2.39974e-15	8.12996e-13	NDPS1	dimethylallylcistransferase, chloroplastic [Solanum lycopersicum]	-	-	-	-	GO:0009536//plastid;GO:0016020//membrane	GO:0004659//prenyltransferase activity;GO:0043169//cation binding	GO:0016094//polyprenol biosynthetic process	--
Solyc02g036350.3	2378	1752	1970	6140	5035	5476	102.143	83.75	102.131	321.797	234.348	232.835	96.008	262.993	1.4538	3.82716e-15	1.28038e-12	ACO	1-aminocyclopropane-1-carboxylate oxidase [Solanum lycopersicum]	Metabolism;Metabolism;Metabolism	Global and overview maps;Global and overview maps;Amino acid metabolism	ko01100//Metabolic pathways;ko01110//Biosynthesis of secondary metabolites;ko00270//Cysteine and methionine metabolism	K05933;K05933;K05933	-	GO:0016641//oxidoreductase activity, acting on the CH-NH2 group of donors, oxygen as acceptor;GO:0016705//oxidoreductase activity, acting on paired donors, with incorporation or reduction of molecular oxygen;GO:0019842//vitamin binding;GO:0043169//cation binding	GO:0006950//response to stress;GO:0007275//multicellular organism development;GO:0009692//ethylene metabolic process;GO:0044710//single-organism metabolic process	--
Solyc08g083080.3	196	328	250	33	53	67	14.841	27.639	22.847	3.049	4.348	5.022	21.7757	4.13967	-2.39513	4.33808e-15	1.43339e-12	--	PREDICTED: embryogenesis-associated protein EMB8 isoform X2 [Solanum tuberosum]	-	-	-	-	-	GO:0016787//hydrolase activity	-	--
Solyc07g062630.1	143	141	275	12	23	25	4.648	5.1	10.788	0.476	0.81	0.804	6.84533	0.696667	-3.29658	6.5465e-15	2.13671e-12	ABCG10	PREDICTED: ABC transporter G family member 10 [Solanum lycopersicum]	-	-	-	-	GO:0031224//intrinsic component of membrane	GO:0017111//nucleoside-triphosphatase activity;GO:0032550//purine ribonucleoside binding	GO:0006810//transport;GO:0044699//single-organism process	--
Solyc09g092450.3	3920	2781	4786	851	1204	1479	93.161	73.554	137.283	24.677	31.006	34.794	101.333	30.159	-1.74844	9.23197e-15	2.97692e-12	AAE16	probable acyl-activating enzyme 16, chloroplastic [Solanum lycopersicum]	Metabolism;Cellular Processes;Metabolism;Metabolism;Metabolism	Global and overview maps;Transport and catabolism;Global and overview maps;Lipid metabolism;Lipid metabolism	ko01100//Metabolic pathways;ko04146//Peroxisome;ko01212//Fatty acid metabolism;ko00071//Fatty acid degradation;ko00061//Fatty acid biosynthesis	K01897;K01897;K01897;K01897;K01897	GO:0009526//plastid envelope	GO:0015645//fatty acid ligase activity	GO:0005982//starch metabolic process;GO:0006090//pyruvate metabolic process;GO:0006633//fatty acid biosynthetic process;GO:0006779//porphyrin-containing compound biosynthetic process;GO:0016109//tetraterpenoid biosynthetic process;GO:0046471//phosphatidylglycerol metabolic process	--
Solyc02g090820.3	409	419	326	744	861	1052	14.557	16.597	14.005	32.311	33.207	37.065	15.053	34.1943	1.18371	9.59154e-15	3.05605e-12	HSF24	heat shock factor protein HSF24 [Solanum lycopersicum]	-	-	-	-	GO:0043231//intracellular membrane-bounded organelle	GO:0001071//nucleic acid binding transcription factor activity;GO:0003677//DNA binding	GO:0001101//response to acid chemical;GO:0006355//regulation of transcription, DNA-templated;GO:0006972//hyperosmotic response;GO:0007165//signal transduction;GO:0009404//toxin metabolic process;GO:0014070//response to organic cyclic compound;GO:0033554//cellular response to stress;GO:1901700//response to oxygen-containing compound	HSF
Solyc08g080620.1	55	49	59	183	337	463	4.898	4.857	6.342	19.886	32.522	40.818	5.36567	31.0753	2.53394	1.8623e-14	5.86384e-12	AP24	PR-5x precursor [Solanum lycopersicum]	-	-	-	-	GO:0043231//intracellular membrane-bounded organelle	GO:0005488//binding	GO:0001906//cell killing;GO:0006970//response to osmotic stress;GO:0042742//defense response to bacterium;GO:0050832//defense response to fungus	--
Solyc11g066580.3	187	126	134	403	903	1149	5.065	3.798	4.381	13.32	26.505	30.81	4.41467	23.545	2.41504	1.90563e-14	5.88837e-12	-	-	-	-	-	-	-	-	-	-
Solyc01g100770.2	1690	2096	1261	572	594	846	133.81	184.692	120.465	55.261	50.963	66.307	146.322	57.5103	-1.34726	1.91409e-14	5.88837e-12	--	PREDICTED: uncharacterized protein LOC101255245 [Solanum lycopersicum]	-	-	-	-	GO:0005576//extracellular region	-	GO:0000097//sulfur amino acid biosynthetic process;GO:0000904//cell morphogenesis involved in differentiation;GO:0044085//cellular component biogenesis	--
Solyc09g092620.3	56	45	36	179	168	244	2.121	1.897	1.646	8.274	6.896	9.15	1.888	8.10667	2.10225	2.7538e-14	8.3753e-12	CYP83B1	PREDICTED: cytochrome P450 83B1-like [Solanum lycopersicum]	-	-	-	-	-	GO:0016709//oxidoreductase activity, acting on paired donors, with incorporation or reduction of molecular oxygen, NAD(P)H as one donor, and incorporation of one atom of oxygen;GO:0046872//metal ion binding	-	--
Solyc11g069700.2	87	120	77	412	923	456	2.88	4.421	3.077	16.643	33.111	14.944	3.45933	21.566	2.64019	2.78855e-14	8.3857e-12	REFA1	PREDICTED: elongation factor 1-alpha-like [Solanum lycopersicum]	Genetic Information Processing	Translation	ko03013//Nucleocytoplasmic transport	K03231	GO:0044424//intracellular part	GO:0008135//translation factor activity, RNA binding;GO:0016772//transferase activity, transferring phosphorus-containing groups;GO:0017111//nucleoside-triphosphatase activity;GO:0032550//purine ribonucleoside binding	GO:0010467//gene expression;GO:0034645//cellular macromolecule biosynthetic process	--
Solyc02g079490.3	257	198	210	44	58	87	8.887	7.619	8.764	1.856	2.173	2.978	8.42333	2.33567	-1.85056	2.88445e-14	8.5777e-12	TAT	PREDICTED: shikimate O-hydroxycinnamoyltransferase [Solanum lycopersicum]	-	-	-	-	-	GO:0016747//transferase activity, transferring acyl groups other than amino-acyl groups	GO:0009755//hormone-mediated signaling pathway	--
Solyc07g055730.4	247	205	267	18	48	60	18.114	16.732	23.634	1.611	3.814	4.356	19.4933	3.26033	-2.57989	4.20177e-14	1.22235e-11	TBL43	PREDICTED: protein trichome birefringence-like 43 [Solanum lycopersicum]	-	-	-	-	-	-	-	--
Solyc03g117870.3	2148	2275	2470	881	1028	1314	59.405	70.021	82.449	29.729	30.807	35.973	70.625	32.1697	-1.13448	4.59557e-14	1.30847e-11	4CL1	4-coumarate--CoA ligase [Solanum lycopersicum]	Metabolism;Metabolism;Metabolism;Metabolism;Metabolism	Global and overview maps;Global and overview maps;Biosynthesis of other secondary metabolites;Amino acid metabolism;Metabolism of cofactors and vitamins	ko01100//Metabolic pathways;ko01110//Biosynthesis of secondary metabolites;ko00940//Phenylpropanoid biosynthesis;ko00360//Phenylalanine metabolism;ko00130//Ubiquinone and other terpenoid-quinone biosynthesis	K01904;K01904;K01904;K01904;K01904	GO:0043231//intracellular membrane-bounded organelle	GO:0016405//CoA-ligase activity;GO:0016703//oxidoreductase activity, acting on single donors with incorporation of molecular oxygen, incorporation of one atom of oxygen (internal monooxygenases or internal mixed function oxidases);GO:0032550//purine ribonucleoside binding	GO:0006950//response to stress;GO:0009411//response to UV;GO:0009699//phenylpropanoid biosynthetic process;GO:0009813//flavonoid biosynthetic process;GO:0009891//positive regulation of biosynthetic process;GO:0010208//pollen wall assembly;GO:0034285//response to disaccharide;GO:0051707//response to other organism	--
Solyc12g098590.3	435	263	303	807	1387	1833	17.187	11.565	14.45	38.906	59.383	71.692	14.4007	56.6603	1.9762	5.99065e-14	1.67014e-11	UGT75C1	PREDICTED: crocetin glucosyltransferase, chloroplastic-like [Solanum lycopersicum]	Metabolism	Global and overview maps	ko01110//Biosynthesis of secondary metabolites	K21371	GO:0009536//plastid	GO:0016757//transferase activity, transferring glycosyl groups	GO:0009813//flavonoid biosynthetic process;GO:0044699//single-organism process	--
Solyc12g096780.2	800	770	888	84	257	197	40.535	43.419	54.305	5.193	14.11	9.881	46.0863	9.728	-2.24412	6.71496e-14	1.85278e-11	At3g45770	PREDICTED: probable trans-2-enoyl-CoA reductase, mitochondrial [Solanum lycopersicum]	Metabolism;Metabolism;Metabolism	Global and overview maps;Global and overview maps;Lipid metabolism	ko01100//Metabolic pathways;ko01212//Fatty acid metabolism;ko00062//Fatty acid elongation	K07512;K07512;K07512	GO:0009536//plastid	GO:0016628//oxidoreductase activity, acting on the CH-CH group of donors, NAD or NADP as acceptor;GO:0032550//purine ribonucleoside binding;GO:0046914//transition metal ion binding	GO:0006631//fatty acid metabolic process	--
Solyc01g094910.3	174	147	80	18	24	23	4.427	4.162	2.456	0.559	0.662	0.579	3.68167	0.6	-2.61732	7.34893e-14	2.00701e-11	FRO2	ferric-chelate reductase [Solanum lycopersicum]	-	-	-	-	GO:0031224//intrinsic component of membrane;GO:0043231//intracellular membrane-bounded organelle	GO:0016723//oxidoreductase activity, oxidizing metal ions, NAD or NADP as acceptor;GO:0050664//oxidoreductase activity, acting on NAD(P)H, oxygen as acceptor	GO:0044710//single-organism metabolic process;GO:0051707//response to other organism;GO:0055076//transition metal ion homeostasis;GO:1901678//iron coordination entity transport	--
Solyc04g082120.3	258	179	219	1919	5434	2173	6.023	4.651	6.171	54.662	137.46	50.216	5.615	80.7793	3.84663	7.95873e-14	2.15159e-11	Prep	PREDICTED: prolyl endopeptidase [Solanum lycopersicum]	-	-	-	-	GO:0009536//plastid	GO:0008236//serine-type peptidase activity	GO:0016192//vesicle-mediated transport;GO:0019538//protein metabolic process;GO:0030243//cellulose metabolic process	--
Solyc01g098500.3	1467	1807	1266	594	676	870	51.43	70.502	53.569	25.409	25.68	30.192	58.5003	27.0937	-1.11049	9.56267e-14	2.55935e-11	At1g54730	sugar-porter family protein 5 isoform 1 [Solanum lycopersicum]	-	-	-	-	GO:0016020//membrane	GO:0016491//oxidoreductase activity;GO:0022857//transmembrane transporter activity	GO:0044765//single-organism transport	--
Solyc07g009130.4	5288	5495	6163	2306	2913	3121	78.185	90.419	109.982	41.602	46.67	45.679	92.862	44.6503	-1.05642	1.00509e-13	2.66338e-11	HMA2	PREDICTED: cadmium/zinc-transporting ATPase HMA3-like isoform X2 [Solanum lycopersicum]	-	-	-	-	GO:0031224//intrinsic component of membrane	GO:0019829//cation-transporting ATPase activity;GO:0032550//purine ribonucleoside binding;GO:0043169//cation binding	GO:0030001//metal ion transport	--
Solyc12g010600.3	22	35	20	185	159	148	0.351	0.622	0.385	3.602	2.749	2.338	0.452667	2.89633	2.67771	1.14e-13	2.99128e-11	RPB2	RNA polymerase II second largest subunit [Solanum lycopersicum]	Metabolism;Metabolism;Metabolism;Genetic Information Processing	Global and overview maps;Nucleotide metabolism;Nucleotide metabolism;Transcription	ko01100//Metabolic pathways;ko00230//Purine metabolism;ko00240//Pyrimidine metabolism;ko03020//RNA polymerase	K03010;K03010;K03010;K03010	GO:0005911//cell-cell junction;GO:0044444//cytoplasmic part;GO:0044451//nucleoplasm part	GO:0003676//nucleic acid binding;GO:0032550//purine ribonucleoside binding;GO:0034062//RNA polymerase activity;GO:0043169//cation binding	GO:0003006//developmental process involved in reproduction;GO:0006351//transcription, DNA-templated;GO:0006399//tRNA metabolic process;GO:0006402//mRNA catabolic process;GO:0008380//RNA splicing	--
Solyc01g106620.2	8	36	13	378	243	200	0.561	2.809	1.1	32.339	18.462	13.881	1.49	21.5607	3.85502	1.58046e-13	4.10675e-11	PR1B1	PR1 protein precursor [Solanum lycopersicum]	Organismal Systems;Environmental Information Processing;Environmental Information Processing	Environmental adaptation;Signal transduction;Signal transduction	ko04626//Plant-pathogen interaction;ko04075//Plant hormone signal transduction;ko04016//MAPK signaling pathway - plant	K13449;K13449;K13449	GO:0043231//intracellular membrane-bounded organelle	-	GO:0001101//response to acid chemical;GO:0009725//response to hormone;GO:0045087//innate immune response;GO:0051707//response to other organism	--
Solyc02g085230.3	308	308	227	750	1018	735	4.834	5.38	4.3	14.364	17.314	11.42	4.838	14.366	1.57018	1.63678e-13	4.21219e-11	nol6	PREDICTED: nucleolar protein 6 [Solanum lycopersicum]	Genetic Information Processing	Translation	ko03008//Ribosome biogenesis in eukaryotes	K14544	-	-	-	--
Solyc01g109570.4	7119	4812	6859	1645	2794	2657	227.126	170.856	264.121	64.037	96.592	83.913	220.701	81.514	-1.43697	1.71743e-13	4.37764e-11	OLE9	PREDICTED: glucan endo-1,3-beta-D-glucosidase [Solanum lycopersicum]	-	-	-	-	GO:0031224//intrinsic component of membrane	GO:0008422//beta-glucosidase activity	GO:0044238//primary metabolic process	--
Solyc01g098590.3	1127	898	747	1736	2314	3051	59.749	52.983	47.799	112.298	132.933	160.116	53.5103	135.116	1.33631	1.77925e-13	4.49245e-11	At3g05170	PREDICTED: phosphoglycerate mutase-like protein AT74 [Solanum lycopersicum]	-	-	-	-	-	-	-	--
Solyc03g081240.3	31	38	22	169	144	161	0.644	0.892	0.57	4.343	3.283	3.345	0.702	3.657	2.38112	2.04661e-13	5.11919e-11	APRR5	PREDICTED: two-component response regulator-like APRR5 [Solanum lycopersicum]	Organismal Systems	Environmental adaptation	ko04712//Circadian rhythm - plant	K12130	-	-	GO:0009987//cellular process	ARR-B
Solyc06g068650.4	1778	2240	1884	873	982	1112	54.628	76.593	69.865	32.728	32.693	33.82	67.0287	33.0803	-1.0188	2.08629e-13	5.17013e-11	4CL2	4-coumarate--CoA ligase [Solanum lycopersicum]	Metabolism;Metabolism;Metabolism;Metabolism;Metabolism	Global and overview maps;Global and overview maps;Biosynthesis of other secondary metabolites;Amino acid metabolism;Metabolism of cofactors and vitamins	ko01100//Metabolic pathways;ko01110//Biosynthesis of secondary metabolites;ko00940//Phenylpropanoid biosynthesis;ko00360//Phenylalanine metabolism;ko00130//Ubiquinone and other terpenoid-quinone biosynthesis	K01904;K01904;K01904;K01904;K01904	GO:0043231//intracellular membrane-bounded organelle	GO:0016405//CoA-ligase activity;GO:0016703//oxidoreductase activity, acting on single donors with incorporation of molecular oxygen, incorporation of one atom of oxygen (internal monooxygenases or internal mixed function oxidases);GO:0032550//purine ribonucleoside binding	GO:0006575//cellular modified amino acid metabolic process;GO:0006595//polyamine metabolic process;GO:0006605//protein targeting;GO:0006950//response to stress;GO:0009416//response to light stimulus;GO:0009699//phenylpropanoid biosynthetic process;GO:0009891//positive regulation of biosynthetic process;GO:0043067//regulation of programmed cell death;GO:0051707//response to other organism	--
Solyc07g055260.3	735	825	708	317	409	427	32.001	39.975	37.205	16.841	19.296	18.403	36.3937	18.18	-1.00134	3.42911e-13	8.34333e-11	CAJ1	DNAJ heat shock N-terminal domain-containing protein [Solanum lycopersicum]	-	-	-	-	GO:0009536//plastid	GO:0051540//metal cluster binding	GO:0050896//response to stimulus	--
Solyc01g006390.2	214	217	160	1160	527	1205	20.968	23.662	18.921	138.681	55.952	116.873	21.1837	103.835	2.29327	3.75524e-13	9.05452e-11	--	extensin-like protein precursor [Solanum lycopersicum]	-	-	-	-	-	-	-	--
Solyc05g005330.3	458	347	311	141	159	194	6.622	5.583	5.427	2.487	2.491	2.776	5.87733	2.58467	-1.18518	3.812e-13	9.10931e-11	R1B-16	JJH-R-like protein [Solanum lycopersicum]	-	-	-	-	-	GO:0005488//binding	-	--
Solyc07g053830.3	1267	1151	924	2252	2330	2269	46.913	47.429	41.294	101.743	93.484	83.165	45.212	92.7973	1.03738	4.18143e-13	9.9037e-11	AAC3	PREDICTED: ADP,ATP carrier protein 1, mitochondrial [Solanum lycopersicum]	-	-	-	-	GO:0009526//plastid envelope;GO:0019866//organelle inner membrane;GO:0031224//intrinsic component of membrane	GO:0005347//ATP transmembrane transporter activity	GO:0006862//nucleotide transport;GO:0009814//defense response, incompatible interaction;GO:0015711//organic anion transport;GO:0033554//cellular response to stress;GO:0044763//single-organism cellular process	--
Solyc03g098790.3	2019	1804	2687	47	81	11	184.694	183.658	296.674	5.246	8.029	0.996	221.675	4.757	-5.54225	5.45059e-13	1.26852e-10	CDI	cathepsin D inhibitor protein precursor [Solanum lycopersicum]	-	-	-	-	GO:0043231//intracellular membrane-bounded organelle	GO:0004866//endopeptidase inhibitor activity	GO:0010466//negative regulation of peptidase activity	--
Solyc03g031610.1	288	188	287	42	26	73	66.163	48.066	79.58	11.773	6.472	16.601	64.603	11.6153	-2.47557	6.12843e-13	1.41398e-10	--	-	-	-	-	-	-	-	-	--
Solyc02g064680.4	2585	1918	2037	3981	4852	6600	44.376	36.643	42.206	83.387	90.255	112.155	41.075	95.2657	1.2137	6.54275e-13	1.49667e-10	ACA2	PREDICTED: calcium-transporting ATPase 2, plasma membrane-type-like [Solanum lycopersicum]	-	-	-	-	GO:0009528//plastid inner membrane;GO:0009532//plastid stroma;GO:0031224//intrinsic component of membrane	GO:0005261//cation channel activity;GO:0005515//protein binding;GO:0016836//hydro-lyase activity;GO:0019829//cation-transporting ATPase activity;GO:0032550//purine ribonucleoside binding;GO:0046873//metal ion transmembrane transporter activity;GO:0046914//transition metal ion binding	GO:0006605//protein targeting;GO:0006816//calcium ion transport;GO:0006865//amino acid transport;GO:0007165//signal transduction;GO:0009620//response to fungus;GO:0009696//salicylic acid metabolic process;GO:0009725//response to hormone;GO:0009814//defense response, incompatible interaction;GO:0010243//response to organonitrogen compound;GO:0015672//monovalent inorganic cation transport;GO:001574…	--
Solyc08g007130.4	1488	1685	1405	698	464	588	47.004	59.236	53.567	26.903	15.882	18.386	53.269	20.3903	-1.38541	8.84793e-13	1.94655e-10	BAM3	PREDICTED: beta-amylase 3, chloroplastic-like [Solanum lycopersicum]	-	-	-	-	GO:0009532//plastid stroma	GO:0016160//amylase activity	GO:0000023//maltose metabolic process;GO:0005982//starch metabolic process;GO:0006950//response to stress	--
Solyc01g108910.4	127	84	69	307	311	315	8.53	6.279	5.594	25.159	22.634	20.943	6.801	22.912	1.75228	8.87309e-13	1.94655e-10	MEE14	PREDICTED: CCG-binding protein 1 [Solanum lycopersicum]	-	-	-	-	GO:0009536//plastid	-	GO:0003006//developmental process involved in reproduction;GO:0009620//response to fungus	--
Solyc06g074850.3	1277	2414	2229	576	578	515	44.056	92.684	92.815	24.247	21.608	17.588	76.5183	21.1477	-1.85531	9.36856e-13	2.03854e-10	CBP3	PREDICTED: serine carboxypeptidase-like [Solanum lycopersicum]	-	-	-	-	GO:0043231//intracellular membrane-bounded organelle;GO:0044444//cytoplasmic part	GO:0004180//carboxypeptidase activity	GO:0019538//protein metabolic process	--
Solyc01g066457.1	191	239	203	59	70	84	8.829	12.293	11.345	3.352	3.497	3.841	10.8223	3.56333	-1.60271	1.78156e-12	3.66782e-10	ephA	PREDICTED: bifunctional epoxide hydrolase 2 [Solanum lycopersicum]	-	-	-	-	GO:0042579//microbody	GO:0004713//protein tyrosine kinase activity	GO:0006468//protein phosphorylation	--
MSTRG.2204	354	567	301	1507	1203	1603	26.605	47.424	27.303	138.194	97.969	119.256	33.7773	118.473	1.81043	1.86962e-12	3.81974e-10	WIN2	wound-induced protein WIN1-like precursor [Solanum lycopersicum]	-	-	-	-	-	-	-	--
Solyc10g086150.2	1428	1559	1302	3152	2703	3675	68.736	83.515	75.642	185.125	140.985	175.108	75.9643	167.073	1.13708	2.15565e-12	4.29178e-10	CP29B	PREDICTED: 29 kDa ribonucleoprotein B, chloroplastic [Solanum lycopersicum]	-	-	-	-	GO:0009526//plastid envelope;GO:0009532//plastid stroma;GO:0031976//plastid thylakoid;GO:0032991//macromolecular complex;GO:0044434//chloroplast part	GO:0008187//poly-pyrimidine tract binding;GO:0036094//small molecule binding	GO:0001101//response to acid chemical;GO:0006091//generation of precursor metabolites and energy;GO:0006396//RNA processing;GO:0009409//response to cold;GO:0009617//response to bacterium;GO:0009696//salicylic acid metabolic process;GO:0043487//regulation of RNA stability;GO:0045087//innate immune response;GO:0048511//rhythmic process	--
Solyc11g071970.2	1566	1478	1781	308	591	729	25.607	26.897	35.151	6.145	10.472	11.8	29.2183	9.47233	-1.62508	2.90458e-12	5.67432e-10	NEK5	PREDICTED: serine/threonine-protein kinase Nek5-like [Solanum lycopersicum]	-	-	-	-	-	GO:0004672//protein kinase activity;GO:0032550//purine ribonucleoside binding	GO:0006464//cellular protein modification process;GO:0009888//tissue development;GO:0016043//cellular component organization;GO:0030154//cell differentiation	--
Solyc01g104710.3	795	1055	705	346	354	445	65.07	96.099	69.646	34.555	31.396	36.055	76.9383	34.002	-1.17808	3.39528e-12	6.58487e-10	--	BnaA09g28400D [Brassica napus]	-	-	-	-	-	-	-	--
Solyc01g103510.4	1081	782	705	1750	1725	1974	40.621	32.703	31.975	80.239	70.24	73.428	35.0997	74.6357	1.08841	3.9246e-12	7.5027e-10	ARP2	PREDICTED: 60S ribosomal protein L3-2 [Solanum lycopersicum]	Genetic Information Processing	Translation	ko03010//Ribosome	K02925	GO:0005911//cell-cell junction;GO:0009532//plastid stroma;GO:0015934//large ribosomal subunit;GO:0030312//external encapsulating structure;GO:0031090//organelle membrane	GO:0004672//protein kinase activity;GO:0005198//structural molecule activity;GO:0016791//phosphatase activity;GO:0032550//purine ribonucleoside binding	GO:0003006//developmental process involved in reproduction;GO:0005982//starch metabolic process;GO:0005984//disaccharide metabolic process;GO:0009117//nucleotide metabolic process;GO:0009451//RNA modification;GO:0009664//plant-type cell wall organization;GO:0009886//post-embryonic morphogenesis;GO:0010383//cell wall polysaccharide metabolic process;GO:0010467//gene expression;GO:0019758//glycosin…	--
Solyc03g058920.3	2949	2065	1964	4452	4590	5194	126.669	98.712	101.82	233.329	213.636	220.844	109.067	222.603	1.02926	4.09155e-12	7.76639e-10	POR1	PREDICTED: mitochondrial outer membrane protein porin of 34 kDa [Solanum lycopersicum]	-	-	-	-	GO:0009526//plastid envelope;GO:0016021//integral component of membrane;GO:0030312//external encapsulating structure;GO:0031966//mitochondrial membrane;GO:0031968//organelle outer membrane;GO:0043232//intracellular non-membrane-bounded organelle	GO:0005244//voltage-gated ion channel activity;GO:0005488//binding;GO:0022829//wide pore channel activity	GO:0006820//anion transport;GO:0009617//response to bacterium;GO:0009725//response to hormone;GO:0009845//seed germination;GO:0019941//modification-dependent protein catabolic process;GO:0034765//regulation of ion transmembrane transport;GO:0035966//response to topologically incorrect protein;GO:0043094//cellular metabolic compound salvage;GO:0043248//proteasome assembly;GO:0045333//cellular resp…	--
Solyc10g005390.4	10	11	7	72	71	110	0.331	0.405	0.279	2.905	2.544	3.601	0.338333	3.01667	3.15644	4.50567e-12	8.49223e-10	TPS4	linalool/nerolidol synthase [Solanum lycopersicum]	Metabolism;Metabolism	Global and overview maps;Metabolism of terpenoids and polyketides	ko01110//Biosynthesis of secondary metabolites;ko00902//Monoterpenoid biosynthesis	K15086;K15086	GO:0009536//plastid	GO:0010333//terpene synthase activity	GO:0043692//monoterpene metabolic process;GO:0048511//rhythmic process	--
Solyc02g072490.3	2141	1129	1910	166	390	576	57.431	33.704	61.838	5.433	11.336	15.295	50.991	10.688	-2.25425	5.04685e-12	9.38012e-10	OFUT8	PREDICTED: uncharacterized protein At1g04910 isoform X1 [Solanum lycopersicum]	-	-	-	-	-	GO:0016740//transferase activity	-	--
Solyc02g071110.3	69	69	56	183	191	254	2.951	3.284	2.891	9.55	8.852	10.754	3.042	9.71867	1.67574	6.26306e-12	1.1326e-09	PUP10	PREDICTED: probable purine permease 10 [Solanum lycopersicum]	-	-	-	-	GO:0016020//membrane	-	-	--
Solyc10g083180.2	147	109	124	25	34	43	9.464	7.81	9.636	1.964	2.372	2.741	8.97	2.359	-1.92693	1.32524e-11	2.33346e-09	Os04g0179200	PREDICTED: secoisolariciresinol dehydrogenase-like isoform X1 [Solanum lycopersicum]	-	-	-	-	-	GO:0033764//steroid dehydrogenase activity, acting on the CH-OH group of donors, NAD or NADP as acceptor	GO:0044710//single-organism metabolic process	--
Solyc06g053980.3	95	93	84	230	234	298	4.673	5.091	4.987	13.804	12.472	14.51	4.917	13.5953	1.46726	1.47412e-11	2.57865e-09	CLH2	PREDICTED: chlorophyllase-2, chloroplastic-like [Solanum lycopersicum]	Metabolism;Metabolism;Metabolism	Global and overview maps;Global and overview maps;Metabolism of cofactors and vitamins	ko01100//Metabolic pathways;ko01110//Biosynthesis of secondary metabolites;ko00860//Porphyrin metabolism	K08099;K08099;K08099	GO:0042170//plastid membrane	GO:0052689//carboxylic ester hydrolase activity	GO:0006787//porphyrin-containing compound catabolic process;GO:0006952//defense response;GO:0007165//signal transduction;GO:0009617//response to bacterium;GO:0009620//response to fungus;GO:0031323//regulation of cellular metabolic process;GO:0044260//cellular macromolecule metabolic process;GO:0060255//regulation of macromolecule metabolic process;GO:0071229//cellular response to acid chemical;GO…	--
Solyc08g079890.2	35	37	50	195	187	175	0.947	1.114	1.633	6.439	5.484	4.688	1.23133	5.537	2.16888	1.61921e-11	2.81405e-09	SBT1.2	PREDICTED: subtilisin-like protease SBT1.7 [Solanum lycopersicum]	-	-	-	-	-	GO:0008233//peptidase activity;GO:0016491//oxidoreductase activity	GO:0019538//protein metabolic process	--
Solyc07g048060.3	44	368	253	9	16	10	5.202	48.419	36.102	1.298	2.05	1.17	29.9077	1.506	-4.31172	1.69916e-11	2.93395e-09	--	PREDICTED: cytochrome b561 and DOMON domain-containing protein At5g48750 [Solanum lycopersicum]	-	-	-	-	GO:0016020//membrane	-	GO:0006605//protein targeting;GO:0006952//defense response;GO:0009863//salicylic acid mediated signaling pathway;GO:0009891//positive regulation of biosynthetic process;GO:0016043//cellular component organization;GO:0043067//regulation of programmed cell death;GO:0045491//xylan metabolic process;GO:0051707//response to other organism	--
Solyc04g010010.3	48	25	26	183	158	152	1.758	1.019	1.149	8.178	6.27	5.511	1.30867	6.653	2.34591	1.71331e-11	2.93942e-09	At3g04780	PREDICTED: probable ubiquitin-conjugating enzyme E2 24 [Solanum lycopersicum]	-	-	-	-	-	-	-	--
Solyc06g076020.3	2032	800	1129	4628	4221	5332	53.075	23.255	35.592	147.496	119.467	137.863	37.3073	134.942	1.85481	1.74768e-11	2.97929e-09	HSC-I	heat shock cognate 70 kDa protein 1 [Solanum lycopersicum]	Genetic Information Processing;Cellular Processes;Genetic Information Processing	Folding, sorting and degradation;Transport and catabolism;Transcription	ko04141//Protein processing in endoplasmic reticulum;ko04144//Endocytosis;ko03040//Spliceosome	K03283;K03283;K03283	GO:0005576//extracellular region;GO:0030312//external encapsulating structure;GO:0031090//organelle membrane;GO:0043231//intracellular membrane-bounded organelle;GO:0044444//cytoplasmic part	GO:0016628//oxidoreductase activity, acting on the CH-CH group of donors, NAD or NADP as acceptor;GO:0032550//purine ribonucleoside binding;GO:0044389//ubiquitin-like protein ligase binding	GO:0010468//regulation of gene expression;GO:0032446//protein modification by small protein conjugation;GO:0033554//cellular response to stress;GO:0034645//cellular macromolecule biosynthetic process;GO:0044710//single-organism metabolic process	--
Solyc10g050890.2	134	160	140	392	349	476	3.623	4.815	4.569	12.933	10.226	12.741	4.33567	11.9667	1.4647	1.86876e-11	3.16553e-09	NIR1	PREDICTED: ferredoxin--nitrite reductase, chloroplastic [Solanum lycopersicum]	Metabolism	Energy metabolism	ko00910//Nitrogen metabolism	K00366	GO:0005576//extracellular region;GO:0009532//plastid stroma	GO:0016662//oxidoreductase activity, acting on other nitrogenous compounds as donors, cytochrome as acceptor;GO:0016664//oxidoreductase activity, acting on other nitrogenous compounds as donors, iron-sulfur protein as acceptor;GO:0043169//cation binding;GO:0046906//tetrapyrrole binding;GO:0051536//iron-sulfur cluster binding	GO:0000097//sulfur amino acid biosynthetic process;GO:0001101//response to acid chemical;GO:0015698//inorganic anion transport;GO:0042126//nitrate metabolic process	--
Solyc05g050120.3	2267	2042	1557	4055	3521	4531	63.419	63.575	52.572	138.414	106.734	125.474	59.8553	123.541	1.04543	2.30064e-11	3.8726e-09	ME1	cytosolic NADP-malic enzyme [Solanum lycopersicum]	Metabolism;Metabolism;Metabolism;Metabolism	Global and overview maps;Global and overview maps;Carbohydrate metabolism;Energy metabolism	ko01100//Metabolic pathways;ko01200//Carbon metabolism;ko00620//Pyruvate metabolism;ko00710//Carbon fixation in photosynthetic organisms	K00029;K00029;K00029;K00029	GO:0009536//plastid	GO:0000166//nucleotide binding;GO:0004470//malic enzyme activity;GO:0016831//carboxy-lyase activity;GO:0046914//transition metal ion binding;GO:0046983//protein dimerization activity	GO:0006006//glucose metabolic process;GO:0006631//fatty acid metabolic process;GO:0006996//organelle organization;GO:0043648//dicarboxylic acid metabolic process;GO:0051260//protein homooligomerization;GO:0051603//proteolysis involved in cellular protein catabolic process	--
Solyc03g007890.3	852	721	594	2704	1649	2145	19.715	18.568	16.59	76.346	41.348	49.134	18.291	55.6093	1.60419	2.50936e-11	4.19754e-09	HSP83A	PREDICTED: heat shock protein 83 [Solanum lycopersicum]	Organismal Systems;Genetic Information Processing	Environmental adaptation;Folding, sorting and degradation	ko04626//Plant-pathogen interaction;ko04141//Protein processing in endoplasmic reticulum	K04079;K04079	GO:0016020//membrane;GO:0030312//external encapsulating structure;GO:0044444//cytoplasmic part	GO:0005515//protein binding;GO:0032550//purine ribonucleoside binding	GO:0000302//response to reactive oxygen species;GO:0009642//response to light intensity;GO:0042742//defense response to bacterium;GO:0044267//cellular protein metabolic process	--
Solyc10g009400.3	395	498	465	36	141	65	15.617	21.912	22.19	1.737	6.041	2.544	19.9063	3.44067	-2.53247	2.89911e-11	4.78962e-09	EEF2KMT	PREDICTED: protein-lysine N-methyltransferase EEF2KMT isoform X1 [Solanum lycopersicum]	-	-	-	-	GO:0044444//cytoplasmic part	GO:0016740//transferase activity	-	--
Solyc11g010500.1	238	318	246	565	719	776	14.805	22.015	18.47	42.884	48.464	47.783	18.43	46.377	1.33135	3.11885e-11	5.12104e-09	PUMP5	PREDICTED: mitochondrial uncoupling protein 5 [Solanum lycopersicum]	-	-	-	-	GO:0019866//organelle inner membrane;GO:0031224//intrinsic component of membrane;GO:0043231//intracellular membrane-bounded organelle	GO:0046943//carboxylic acid transmembrane transporter activity	GO:0006818//hydrogen transport;GO:0006950//response to stress;GO:0009605//response to external stimulus;GO:0009692//ethylene metabolic process;GO:0010243//response to organonitrogen compound;GO:0044763//single-organism cellular process;GO:0046942//carboxylic acid transport;GO:1902582//single-organism intracellular transport	--
Solyc05g007880.4	483	636	599	231	219	192	15.377	22.535	23.017	8.974	7.555	6.051	20.3097	7.52667	-1.43208	3.1658e-11	5.16642e-09	CDF3	PREDICTED: cyclic dof factor 1 [Solanum lycopersicum]	-	-	-	-	-	-	-	--
Solyc10g055800.2	224	568	341	2015	1475	1864	11.661	32.909	21.427	127.996	83.207	96.059	21.999	102.421	2.219	3.23283e-11	5.24385e-09	CHTB3	PREDICTED: endochitinase 4 [Solanum lycopersicum]	Metabolism;Environmental Information Processing;Metabolism	Global and overview maps;Signal transduction;Carbohydrate metabolism	ko01100//Metabolic pathways;ko04016//MAPK signaling pathway - plant;ko00520//Amino sugar and nucleotide sugar metabolism	K20547;K20547;K20547	GO:0030312//external encapsulating structure;GO:0043231//intracellular membrane-bounded organelle	GO:0004553//hydrolase activity, hydrolyzing O-glycosyl compounds;GO:0097367//carbohydrate derivative binding	GO:0005976//polysaccharide metabolic process;GO:0006026//aminoglycan catabolic process;GO:0006950//response to stress;GO:0009620//response to fungus;GO:0044036//cell wall macromolecule metabolic process	--
Solyc08g005677.1	85	41	43	204	210	304	2.041	1.106	1.239	5.991	5.466	7.23	1.462	6.229	2.09106	3.43834e-11	5.5436e-09	PHS1	terpene synthase 19 [Solanum lycopersicum]	-	-	-	-	GO:0009536//plastid	GO:0016838//carbon-oxygen lyase activity, acting on phosphates;GO:0046872//metal ion binding	GO:0043692//monoterpene metabolic process	--
Solyc02g089170.4	46	46	38	123	170	217	2.062	2.295	2.056	6.728	8.257	9.629	2.13767	8.20467	1.94041	3.62455e-11	5.80863e-09	UPTG1	PREDICTED: alpha-1,4-glucan-protein synthase [UDP-forming] 1-like [Solanum lycopersicum]	Metabolism	Carbohydrate metabolism	ko00520//Amino sugar and nucleotide sugar metabolism	K13379	GO:0005840//ribosome;GO:0005911//cell-cell junction;GO:0030312//external encapsulating structure;GO:0031090//organelle membrane;GO:0031985//Golgi cisterna	GO:0005488//binding;GO:0016759//cellulose synthase activity;GO:0016866//intramolecular transferase activity	GO:0006970//response to osmotic stress;GO:0009225//nucleotide-sugar metabolic process;GO:0010038//response to metal ion;GO:0030243//cellulose metabolic process;GO:0042546//cell wall biogenesis;GO:0045229//external encapsulating structure organization;GO:0048229//gametophyte development	--
Solyc01g010660.3	265	237	218	434	502	573	8.749	8.708	8.687	17.484	17.959	18.727	8.71467	18.0567	1.05101	4.40098e-11	6.8694e-09	PBL3	PREDICTED: protein kinase 2B, chloroplastic-like isoform X1 [Solanum lycopersicum]	-	-	-	-	-	-	-	--
Solyc04g080760.3	4529	3245	3371	7576	6727	8963	218.349	174.109	196.157	445.665	351.428	427.752	196.205	408.282	1.0572	4.41465e-11	6.8694e-09	PER9	PREDICTED: peroxidase 9 [Solanum lycopersicum]	Metabolism;Metabolism;Metabolism	Global and overview maps;Global and overview maps;Biosynthesis of other secondary metabolites	ko01100//Metabolic pathways;ko01110//Biosynthesis of secondary metabolites;ko00940//Phenylpropanoid biosynthesis	K00430;K00430;K00430	GO:0030312//external encapsulating structure	GO:0003824//catalytic activity;GO:0016209//antioxidant activity;GO:0043169//cation binding;GO:0046906//tetrapyrrole binding	GO:0006950//response to stress;GO:0042743//hydrogen peroxide metabolic process;GO:0043207//response to external biotic stimulus;GO:0044710//single-organism metabolic process	--
Solyc02g078250.4	241	2468	2876	6	21	24	18.667	212.75	268.876	0.567	1.763	1.84	166.764	1.39	-6.90658	4.5798e-11	7.08519e-09	GSVIVT00013434001	PREDICTED: CASP-like protein 1C1 [Solanum lycopersicum]	-	-	-	-	GO:0031224//intrinsic component of membrane;GO:0043231//intracellular membrane-bounded organelle	-	-	--
Solyc09g075720.4	726	531	575	229	165	314	29.651	24.135	28.344	11.412	7.302	12.695	27.3767	10.4697	-1.38673	4.66369e-11	7.1735e-09	PCRK1	PREDICTED: probable receptor-like protein kinase At5g47070 isoform X2 [Solanum pennellii]	-	-	-	-	-	GO:0004672//protein kinase activity;GO:0032550//purine ribonucleoside binding	GO:0000041//transition metal ion transport;GO:0001101//response to acid chemical;GO:0006468//protein phosphorylation;GO:0009267//cellular response to starvation;GO:0015698//inorganic anion transport	--
Solyc01g095630.3	452	286	270	834	804	1386	18.143	12.776	13.08	40.846	34.969	55.07	14.6663	43.6283	1.57276	5.07225e-11	7.71328e-09	WRKY53	WRKY transcription factor [Solanum lycopersicum]	-	-	-	-	-	GO:0003677//DNA binding	GO:0001101//response to acid chemical;GO:0010468//regulation of gene expression	WRKY
MSTRG.13021	360	198	385	34	69	96	3.453	2.111	4.454	0.398	0.717	0.911	3.33933	0.675333	-2.30589	5.67201e-11	8.52841e-09	RE1	Retrovirus-related Pol polyprotein from transposon TNT 1-94 [Vitis vinifera]	-	-	-	-	-	-	-	--
Solyc06g059930.4	96	129	133	409	334	519	2.948	4.409	4.93	15.325	11.114	15.777	4.09567	14.072	1.78066	5.75891e-11	8.61069e-09	SSTLE1	caryophyllene/alpha-humulene synthase [Solanum lycopersicum]	Metabolism	Metabolism of terpenoids and polyketides	ko00909//Sesquiterpenoid and triterpenoid biosynthesis	K15802	GO:0044424//intracellular part	GO:0016838//carbon-oxygen lyase activity, acting on phosphates;GO:0046872//metal ion binding	GO:0006721//terpenoid metabolic process;GO:0046246//terpene biosynthetic process	--
Solyc09g075890.3	90	70	56	420	196	575	5.194	4.496	3.9	29.573	12.256	32.846	4.53	24.8917	2.45808	6.03734e-11	8.97685e-09	--	HAD-superfamily hydrolase, subfamily IA, variant 3 [Corchorus olitorius]	-	-	-	-	-	GO:0003824//catalytic activity	GO:0001101//response to acid chemical;GO:0015698//inorganic anion transport	--
Solyc03g097170.3	4061	3210	5017	1554	1846	1976	152.602	134.242	227.544	71.252	75.166	73.503	171.463	73.307	-1.22587	6.66082e-11	9.79506e-09	--	PREDICTED: cinnamoyl-CoA reductase-like SNL6 [Solanum lycopersicum]	-	-	-	-	-	GO:0016616//oxidoreductase activity, acting on the CH-OH group of donors, NAD or NADP as acceptor	GO:0009411//response to UV;GO:0009812//flavonoid metabolic process;GO:0034285//response to disaccharide;GO:0044710//single-organism metabolic process;GO:1901360//organic cyclic compound metabolic process;GO:1901576//organic substance biosynthetic process	--
Solyc03g120990.3	392	444	345	175	154	216	10.538	13.284	11.195	5.74	4.486	5.748	11.6723	5.32467	-1.13233	7.00897e-11	1.02507e-08	MODA	PREDICTED: NADP-dependent malic enzyme, chloroplastic [Solanum lycopersicum]	Metabolism;Metabolism;Metabolism;Metabolism	Global and overview maps;Global and overview maps;Carbohydrate metabolism;Energy metabolism	ko01100//Metabolic pathways;ko01200//Carbon metabolism;ko00620//Pyruvate metabolism;ko00710//Carbon fixation in photosynthetic organisms	K00029;K00029;K00029;K00029	GO:0009536//plastid	GO:0000166//nucleotide binding;GO:0004470//malic enzyme activity;GO:0016831//carboxy-lyase activity;GO:0046914//transition metal ion binding;GO:0046983//protein dimerization activity	GO:0006006//glucose metabolic process;GO:0006631//fatty acid metabolic process;GO:0006996//organelle organization;GO:0043648//dicarboxylic acid metabolic process;GO:0051260//protein homooligomerization;GO:0051603//proteolysis involved in cellular protein catabolic process	--
Solyc01g096670.4	1716	995	1540	512	600	692	58.7	37.879	63.582	21.37	22.24	23.432	53.387	22.3473	-1.25639	7.18838e-11	1.0456e-08	CYP98A2	PREDICTED: cytochrome P450 98A2-like [Solanum lycopersicum]	Metabolism;Metabolism;Metabolism;Metabolism;Metabolism	Global and overview maps;Global and overview maps;Biosynthesis of other secondary metabolites;Biosynthesis of other secondary metabolites;Biosynthesis of other secondary metabolites	ko01100//Metabolic pathways;ko01110//Biosynthesis of secondary metabolites;ko00940//Phenylpropanoid biosynthesis;ko00941//Flavonoid biosynthesis;ko00945//Stilbenoid, diarylheptanoid and gingerol biosynthesis	K09754;K09754;K09754;K09754;K09754	GO:0031224//intrinsic component of membrane;GO:0043231//intracellular membrane-bounded organelle	GO:0005515//protein binding;GO:0016709//oxidoreductase activity, acting on paired donors, with incorporation or reduction of molecular oxygen, NAD(P)H as one donor, and incorporation of one atom of oxygen;GO:0046906//tetrapyrrole binding;GO:0046914//transition metal ion binding	GO:0006950//response to stress;GO:0009699//phenylpropanoid biosynthetic process;GO:0009812//flavonoid metabolic process;GO:0009891//positive regulation of biosynthetic process	--
Solyc02g032910.3	61042	36662	49843	13466	24953	16239	7961.69	5321.69	7846.5	2143.06	3526.68	2096.65	7043.3	2588.8	-1.44397	7.72889e-11	1.11213e-08	--	glycine rich protein precursor [Solanum lycopersicum]	-	-	-	-	-	-	-	--
Solyc03g098795.1	215	850	344	5	22	19	14.784	65.048	28.551	0.42	1.639	1.293	36.1277	1.11733	-5.01497	8.55125e-11	1.21093e-08	PIN2T	PREDICTED: proteinase inhibitor type-2 P303.51-like isoform X2 [Solanum lycopersicum]	-	-	-	-	-	GO:0004866//endopeptidase inhibitor activity	GO:0001906//cell killing;GO:0009620//response to fungus;GO:0010466//negative regulation of peptidase activity;GO:0042742//defense response to bacterium	--
Solyc09g083435.1	138	412	185	41	29	44	14.919	49.57	24.14	5.408	3.397	4.709	29.543	4.50467	-2.71332	9.46103e-11	1.32573e-08	PIIF	PREDICTED: wound-induced proteinase inhibitor 1 [Solanum lycopersicum]	-	-	-	-	GO:0030312//external encapsulating structure	-	GO:0006950//response to stress;GO:0009620//response to fungus;GO:0010466//negative regulation of peptidase activity	--
Solyc02g062700.3	314	329	279	535	652	743	8.487	9.896	9.101	17.643	19.095	19.879	9.16133	18.8723	1.04264	9.97333e-11	1.38304e-08	atad-3	PREDICTED: ATPase family AAA domain-containing protein 3C [Solanum lycopersicum]	-	-	-	-	GO:0016020//membrane;GO:0043231//intracellular membrane-bounded organelle	GO:0032550//purine ribonucleoside binding;GO:0042623//ATPase activity, coupled	GO:0003006//developmental process involved in reproduction;GO:0006221//pyrimidine nucleotide biosynthetic process;GO:0006997//nucleus organization;GO:0016571//histone methylation;GO:0048580//regulation of post-embryonic development	--
Solyc12g033130.2	91	48	76	5	4	12	8.887	5.217	8.959	0.596	0.423	1.16	7.68767	0.726333	-3.40384	1.09699e-10	1.5134e-08	At4g39670	PREDICTED: ACD11 homolog protein isoform X1 [Solanum lycopersicum]	-	-	-	-	GO:0043231//intracellular membrane-bounded organelle	GO:0005319//lipid transporter activity;GO:0008289//lipid binding	GO:0001101//response to acid chemical;GO:0006605//protein targeting;GO:0006812//cation transport;GO:0006869//lipid transport;GO:0009408//response to heat;GO:0009620//response to fungus;GO:0009696//salicylic acid metabolic process;GO:0009755//hormone-mediated signaling pathway;GO:0010243//response to organonitrogen compound;GO:0033554//cellular response to stress;GO:0043067//regulation of programm…	--
Solyc07g065810.2	603	210	639	66	59	128	28.505	11.048	36.459	3.807	3.022	5.99	25.3373	4.273	-2.56794	1.15568e-10	1.58618e-08	At4g11680	PREDICTED: E3 ubiquitin-protein ligase At1g63170-like [Solanum lycopersicum]	-	-	-	-	-	GO:0046914//transition metal ion binding	-	--
Solyc02g092800.3	1143	1351	1087	2949	2312	3121	31.368	41.262	36.005	98.749	68.753	84.785	36.2117	84.0957	1.21558	1.34626e-10	1.83833e-08	NRAMP3	PREDICTED: metal transporter Nramp3-like [Solanum pennellii]	-	-	-	-	GO:0005911//cell-cell junction;GO:0031090//organelle membrane;GO:0031224//intrinsic component of membrane;GO:0043231//intracellular membrane-bounded organelle	GO:0008509//anion transmembrane transporter activity;GO:0046915//transition metal ion transmembrane transporter activity	GO:0000041//transition metal ion transport;GO:0006820//anion transport;GO:0009617//response to bacterium;GO:0010038//response to metal ion;GO:0031325//positive regulation of cellular metabolic process;GO:0046916//cellular transition metal ion homeostasis	--
Solyc07g005100.4	162	262	134	618	552	685	7.321	13.178	7.309	34.079	27.032	30.645	9.26933	30.5853	1.7223	1.35996e-10	1.84762e-08	ChiC	PREDICTED: chitotriosidase-1 [Solanum lycopersicum]	Metabolism;Metabolism	Global and overview maps;Carbohydrate metabolism	ko01100//Metabolic pathways;ko00520//Amino sugar and nucleotide sugar metabolism	K01183;K01183	-	-	-	--
Solyc02g036370.3	963	1023	879	500	419	393	28.012	33.117	30.861	17.746	13.207	11.316	30.6633	14.0897	-1.12188	1.53247e-10	2.05075e-08	RVE1	PREDICTED: protein REVEILLE 1 [Solanum lycopersicum]	-	-	-	-	-	-	-	ARR-B
Solyc03g114970.3	328	290	283	617	617	642	28.217	27.765	29.385	64.766	57.516	54.672	28.4557	58.9847	1.05162	1.80543e-10	2.3921e-08	SP1L1	PREDICTED: protein SPIRAL1-like 1 [Solanum lycopersicum]	-	-	-	-	GO:0005819//spindle;GO:0009536//plastid;GO:0016020//membrane;GO:0055028//cortical microtubule	-	GO:0009651//response to salt stress;GO:0009826//unidimensional cell growth;GO:0030865//cortical cytoskeleton organization;GO:0044707//single-multicellular organism process	--
Solyc06g076930.2	41	6	11	216	166	208	0.581	0.095	0.188	3.736	2.55	2.919	0.288	3.06833	3.41331	1.82893e-10	2.41131e-08	ABCG31	PREDICTED: ABC transporter G family member 31-like [Solanum lycopersicum]	-	-	-	-	GO:0005911//cell-cell junction;GO:0031224//intrinsic component of membrane;GO:0043234//protein complex	GO:0015405//P-P-bond-hydrolysis-driven transmembrane transporter activity;GO:0015604//organic phosphonate transmembrane transporter activity;GO:0016757//transferase activity, transferring glycosyl groups;GO:0017111//nucleoside-triphosphatase activity;GO:0032550//purine ribonucleoside binding	GO:0006952//defense response;GO:0007165//signal transduction;GO:0008152//metabolic process;GO:0009725//response to hormone;GO:0015893//drug transport;GO:0033036//macromolecule localization;GO:0051707//response to other organism;GO:0071229//cellular response to acid chemical;GO:0071310//cellular response to organic substance;GO:0071702//organic substance transport;GO:1901701//cellular response to …	--
Solyc06g084140.4	1750	1837	981	671	565	661	45.533	53.193	30.807	21.302	15.929	17.025	43.1777	18.0853	-1.25547	1.83896e-10	2.41264e-08	SULTR3;1	PREDICTED: sulfate transporter 3.1-like [Solanum lycopersicum]	-	-	-	-	GO:0009536//plastid;GO:0031224//intrinsic component of membrane	GO:0015103//inorganic anion transmembrane transporter activity;GO:0015291//secondary active transmembrane transporter activity	GO:0008272//sulfate transport;GO:0044763//single-organism cellular process;GO:0050896//response to stimulus	--
Solyc07g049430.3	204	179	166	64	72	92	10.593	10.344	10.404	4.055	4.051	4.729	10.447	4.27833	-1.28797	2.08873e-10	2.70062e-08	At2g42990	PREDICTED: GDSL esterase/lipase At2g42990-like [Solanum lycopersicum]	-	-	-	-	-	GO:0016788//hydrolase activity, acting on ester bonds	GO:0006629//lipid metabolic process	--
Solyc05g009270.4	262	238	187	82	112	101	9.049	9.148	7.795	3.456	4.192	3.453	8.664	3.70033	-1.22738	2.27136e-10	2.92263e-08	CUT1	PREDICTED: 3-ketoacyl-CoA synthase 6 [Solanum lycopersicum]	Metabolism;Metabolism;Organismal Systems;Metabolism	Global and overview maps;Global and overview maps;Environmental adaptation;Lipid metabolism	ko01100//Metabolic pathways;ko01110//Biosynthesis of secondary metabolites;ko04626//Plant-pathogen interaction;ko00062//Fatty acid elongation	K15397;K15397;K15397;K15397	GO:0031224//intrinsic component of membrane;GO:0043231//intracellular membrane-bounded organelle	GO:0004312//fatty acid synthase activity	GO:0003006//developmental process involved in reproduction;GO:0005976//polysaccharide metabolic process;GO:0006090//pyruvate metabolic process;GO:0006544//glycine metabolic process;GO:0006633//fatty acid biosynthetic process;GO:0006732//coenzyme metabolic process;GO:0006753//nucleoside phosphate metabolic process;GO:0006779//porphyrin-containing compound biosynthetic process;GO:0006790//sulfur co…	--
Solyc01g068380.3	68	25	22	412	420	154	2.046	0.837	0.799	15.124	13.692	4.586	1.22733	11.134	3.18137	3.17961e-10	4.01411e-08	PAP27	PREDICTED: nucleotide pyrophosphatase/phosphodiesterase-like [Solanum lycopersicum]	-	-	-	-	-	GO:0003824//catalytic activity;GO:0043169//cation binding	GO:0006796//phosphate-containing compound metabolic process	--
Solyc06g036060.4	494	431	600	161	210	256	12.042	11.693	17.653	4.789	5.547	6.177	13.796	5.50433	-1.32561	3.37838e-10	4.24502e-08	--	PREDICTED: uncharacterized protein LOC101264223 isoform X1 [Solanum lycopersicum]	-	-	-	-	GO:0044464//cell part	GO:0046872//metal ion binding	-	--
Solyc04g025040.1	458	621	430	209	154	235	38.904	58.706	44.085	21.662	14.175	19.76	47.2317	18.5323	-1.34971	3.61623e-10	4.52265e-08	--	PREDICTED: RNA-binding protein FUS-like [Solanum lycopersicum]	-	-	-	-	-	-	-	--
Solyc07g055780.3	1196	7212	6939	64	175	203	62.532	419.647	437.889	4.083	9.915	10.506	306.689	8.168	-5.23065	3.90458e-10	4.86056e-08	TBL43	PREDICTED: protein trichome birefringence-like 43 isoform X1 [Solanum lycopersicum]	-	-	-	-	-	-	-	--
Solyc06g068040.3	11	12	17	135	85	90	0.419	0.508	0.781	6.271	3.507	3.392	0.569333	4.39	2.94688	3.95046e-10	4.89491e-08	At1g80170	PREDICTED: probable polygalacturonase At1g80170 [Solanum lycopersicum]	-	-	-	-	GO:0005618//cell wall	GO:0004553//hydrolase activity, hydrolyzing O-glycosyl compounds;GO:0005488//binding	GO:0044238//primary metabolic process;GO:0045229//external encapsulating structure organization	--
Solyc05g050130.4	1221	1378	1171	2151	2902	4005	75.181	94.428	87.025	161.604	193.623	244.11	85.5447	199.779	1.22366	4.25119e-10	5.19538e-08	CHIT3	PREDICTED: acidic endochitinase [Solanum lycopersicum]	Metabolism;Metabolism	Global and overview maps;Carbohydrate metabolism	ko01100//Metabolic pathways;ko00520//Amino sugar and nucleotide sugar metabolism	K01183;K01183	-	-	-	--
MSTRG.17488	40	39	27	100	160	199	2.478	2.689	2.019	7.559	10.741	12.204	2.39533	10.168	2.08574	4.92772e-10	5.96767e-08	WRKY50	probable WRKY transcription factor 75 [Solanum lycopersicum]	-	-	-	-	-	GO:0003677//DNA binding	GO:0009987//cellular process;GO:0010468//regulation of gene expression;GO:0050896//response to stimulus	--
Solyc08g065190.3	926	764	808	1631	3130	2158	30.49	27.996	32.11	65.526	111.674	70.337	30.1987	82.5123	1.45012	6.37582e-10	7.6866e-08	ZIP4	PREDICTED: zinc transporter 4, chloroplastic [Solanum lycopersicum]	-	-	-	-	GO:0009507//chloroplast;GO:0031090//organelle membrane;GO:0044446//intracellular organelle part	GO:0016491//oxidoreductase activity;GO:0046915//transition metal ion transmembrane transporter activity	GO:0006829//zinc II ion transport;GO:0009267//cellular response to starvation;GO:0010038//response to metal ion;GO:0042044//fluid transport;GO:0051707//response to other organism	--
Solyc02g065170.3	1583	1130	1208	2195	2494	3256	46.092	36.616	42.452	77.982	78.687	93.846	41.72	83.505	1.00112	7.14107e-10	8.49438e-08	Bp10	PREDICTED: L-ascorbate oxidase homolog [Solanum lycopersicum]	-	-	-	-	GO:0005618//cell wall	GO:0016682//oxidoreductase activity, acting on diphenols and related substances as donors, oxygen as acceptor	GO:0009628//response to abiotic stimulus;GO:0044710//single-organism metabolic process	--
Solyc06g054240.3	23	7	8	127	121	81	1.212	0.41	0.509	8.165	6.909	4.225	0.710333	6.433	3.17892	7.93294e-10	9.35318e-08	surE	PREDICTED: 5'-nucleotidase SurE-like [Solanum pennellii]	Metabolism;Metabolism;Metabolism;Metabolism;Metabolism	Global and overview maps;Global and overview maps;Nucleotide metabolism;Nucleotide metabolism;Metabolism of cofactors and vitamins	ko01100//Metabolic pathways;ko01110//Biosynthesis of secondary metabolites;ko00230//Purine metabolism;ko00240//Pyrimidine metabolism;ko00760//Nicotinate and nicotinamide metabolism	K03787;K03787;K03787;K03787;K03787	GO:0044444//cytoplasmic part	GO:0016791//phosphatase activity	-	--
Solyc11g072050.1	1382	1292	1756	508	672	835	50.251	52.282	77.064	22.538	26.477	30.055	59.8657	26.3567	-1.18356	8.31263e-10	9.71525e-08	At5g21040	PREDICTED: F-box/WD-40 repeat-containing protein At5g21040 [Solanum lycopersicum]	-	-	-	-	GO:0031461//cullin-RING ubiquitin ligase complex	-	GO:0009267//cellular response to starvation	--
Solyc01g107580.4	170	144	125	341	401	337	5.263	4.962	4.671	12.882	13.453	10.328	4.96533	12.221	1.2994	9.32817e-10	1.08078e-07	At3g19440	PREDICTED: RNA pseudouridine synthase 4, mitochondrial [Solanum lycopersicum]	-	-	-	-	GO:0043231//intracellular membrane-bounded organelle	GO:0016798//hydrolase activity, acting on glycosyl bonds;GO:0016866//intramolecular transferase activity	GO:0006089//lactate metabolic process	--
Solyc10g038080.3	439	345	574	139	165	196	12.937	11.315	20.417	4.998	5.269	5.718	14.8897	5.32833	-1.48256	9.43836e-10	1.08883e-07	EMB3004	PREDICTED: bifunctional 3-dehydroquinate dehydratase/shikimate dehydrogenase, chloroplastic [Solanum lycopersicum]	Metabolism;Metabolism;Metabolism;Metabolism	Global and overview maps;Global and overview maps;Global and overview maps;Amino acid metabolism	ko01100//Metabolic pathways;ko01110//Biosynthesis of secondary metabolites;ko01230//Biosynthesis of amino acids;ko00400//Phenylalanine, tyrosine and tryptophan biosynthesis	K13832;K13832;K13832;K13832	GO:0009536//plastid	GO:0000166//nucleotide binding;GO:0016616//oxidoreductase activity, acting on the CH-OH group of donors, NAD or NADP as acceptor;GO:0016836//hydro-lyase activity	GO:0032787//monocarboxylic acid metabolic process;GO:0046394//carboxylic acid biosynthetic process	--
Solyc09g059950.3	246	391	525	79	121	109	15.334	27.124	39.498	6.008	8.173	6.726	27.3187	6.969	-1.97086	1.01673e-09	1.15552e-07	--	PREDICTED: uncharacterized protein LOC101254127 [Solanum lycopersicum]	-	-	-	-	-	-	GO:0050896//response to stimulus	--
MSTRG.17193	508	197	427	25	75	100	6.709	2.898	6.8	0.403	1.08	1.303	5.469	0.928667	-2.55804	1.01951e-09	1.15552e-07	RE1	Integrase catalytic core [Arabidopsis suecica]	-	-	-	-	-	-	-	--
Solyc03g083460.3	958	1547	1900	178	364	567	40.349	72.513	96.586	9.148	16.612	23.64	69.816	16.4667	-2.08401	1.0207e-09	1.15552e-07	ATL22	PREDICTED: RING-H2 finger protein ATL22-like [Solanum lycopersicum]	-	-	-	-	-	GO:0005488//binding	-	--
Solyc06g072350.3	309	391	524	2011	1388	1340	21.919	30.867	44.863	174.058	106.689	94.093	32.5497	124.947	1.9406	1.0366e-09	1.1657e-07	Os11g0549625	PREDICTED: CASP-like protein 4D1 [Solanum lycopersicum]	-	-	-	-	GO:0016020//membrane	-	-	--
Solyc02g081800.1	20	10	10	73	75	101	0.936	0.521	0.565	4.168	3.803	4.679	0.674	4.21667	2.64528	1.10751e-09	1.23506e-07	ASAT3	PREDICTED: acylsugar acyltransferase 3-like [Solanum lycopersicum]	Metabolism;Metabolism;Metabolism;Metabolism;Metabolism	Global and overview maps;Global and overview maps;Biosynthesis of other secondary metabolites;Biosynthesis of other secondary metabolites;Biosynthesis of other secondary metabolites	ko01100//Metabolic pathways;ko01110//Biosynthesis of secondary metabolites;ko00940//Phenylpropanoid biosynthesis;ko00941//Flavonoid biosynthesis;ko00945//Stilbenoid, diarylheptanoid and gingerol biosynthesis	K13065;K13065;K13065;K13065;K13065	-	GO:0016740//transferase activity	-	--
Solyc04g078740.2	131	123	114	235	333	352	3.148	3.289	3.306	6.89	8.671	8.373	3.24767	7.978	1.29662	1.33143e-09	1.44855e-07	sbt3	PREDICTED: subtilisin-like protease SBT1.9 [Solanum lycopersicum]	-	-	-	-	-	GO:0016491//oxidoreductase activity;GO:0070011//peptidase activity, acting on L-amino acid peptides	GO:0019538//protein metabolic process	--
Solyc05g050380.4	152	136	94	253	382	443	4.39	4.371	3.277	8.916	11.955	12.665	4.01267	11.1787	1.47811	1.3874e-09	1.50333e-07	CNGC13	PREDICTED: cyclic nucleotide-gated ion channel 1 isoform X2 [Solanum lycopersicum]	Organismal Systems	Environmental adaptation	ko04626//Plant-pathogen interaction	K05391	GO:0031224//intrinsic component of membrane	GO:0005217//intracellular ligand-gated ion channel activity;GO:0005249//voltage-gated potassium channel activity;GO:0005515//protein binding;GO:0030551//cyclic nucleotide binding	GO:0055085//transmembrane transport;GO:0070838//divalent metal ion transport	--
Solyc09g014990.4	21	8	11	116	68	115	0.693	0.294	0.438	4.67	2.431	3.756	0.475	3.619	2.92959	1.40934e-09	1.52095e-07	WRKY24	PREDICTED: probable WRKY transcription factor 26 [Solanum lycopersicum]	Organismal Systems;Environmental Information Processing	Environmental adaptation;Signal transduction	ko04626//Plant-pathogen interaction;ko04016//MAPK signaling pathway - plant	K13424;K13424	-	-	-	WRKY
Solyc01g059965.1	10	49	21	310	251	171	0.44	2.398	1.115	16.636	11.962	7.43	1.31767	12.0093	3.1881	1.4377e-09	1.53914e-07	GLUB2	glucan endo-1,3-beta-glucosidase B precursor [Solanum lycopersicum]	-	-	-	-	GO:0043231//intracellular membrane-bounded organelle	GO:0008422//beta-glucosidase activity	GO:0006950//response to stress;GO:0044238//primary metabolic process	--
Solyc10g078230.3	68	95	68	238	204	295	2.647	4.114	3.195	11.305	8.605	11.368	3.31867	10.426	1.65151	1.5127e-09	1.61299e-07	CYP98A2	PREDICTED: cytochrome P450 98A2-like [Solanum lycopersicum]	Metabolism;Metabolism;Metabolism;Metabolism;Metabolism	Global and overview maps;Global and overview maps;Biosynthesis of other secondary metabolites;Biosynthesis of other secondary metabolites;Biosynthesis of other secondary metabolites	ko01100//Metabolic pathways;ko01110//Biosynthesis of secondary metabolites;ko00940//Phenylpropanoid biosynthesis;ko00941//Flavonoid biosynthesis;ko00945//Stilbenoid, diarylheptanoid and gingerol biosynthesis	K09754;K09754;K09754;K09754;K09754	GO:0031224//intrinsic component of membrane;GO:0043231//intracellular membrane-bounded organelle	GO:0005515//protein binding;GO:0016709//oxidoreductase activity, acting on paired donors, with incorporation or reduction of molecular oxygen, NAD(P)H as one donor, and incorporation of one atom of oxygen;GO:0046906//tetrapyrrole binding;GO:0046914//transition metal ion binding	GO:0006950//response to stress;GO:0009699//phenylpropanoid biosynthetic process;GO:0009812//flavonoid metabolic process;GO:0009891//positive regulation of biosynthetic process	--
Solyc11g066050.1	224	214	149	422	435	458	12.914	13.73	10.368	29.686	27.175	26.138	12.3373	27.6663	1.1651	1.57711e-09	1.67499e-07	DOF3.6	PREDICTED: dof zinc finger protein DOF5.1-like [Solanum lycopersicum]	-	-	-	-	-	-	-	C2C2-Dof
Solyc10g086180.2	9516	13271	12760	5155	5626	7066	222.149	344.787	359.531	146.838	142.317	163.288	308.822	150.814	-1.034	1.79398e-09	1.89032e-07	PALA	PREDICTED: phenylalanine ammonia-lyase [Solanum lycopersicum]	Metabolism;Metabolism;Metabolism;Metabolism	Global and overview maps;Global and overview maps;Biosynthesis of other secondary metabolites;Amino acid metabolism	ko01100//Metabolic pathways;ko01110//Biosynthesis of secondary metabolites;ko00940//Phenylpropanoid biosynthesis;ko00360//Phenylalanine metabolism	K10775;K10775;K10775;K10775	GO:0044424//intracellular part	GO:0016841//ammonia-lyase activity	GO:0006558//L-phenylalanine metabolic process;GO:0009699//phenylpropanoid biosynthetic process	--
Solyc08g006850.4	246	174	165	69	76	97	10.962	8.629	8.875	3.752	3.67	4.279	9.48867	3.90033	-1.28261	1.84403e-09	1.9284e-07	StPat14K07.03	PREDICTED: patatin-08-like [Solanum lycopersicum]	-	-	-	-	GO:0005737//cytoplasm;GO:0043231//intracellular membrane-bounded organelle	GO:0016298//lipase activity	GO:0001666//response to hypoxia;GO:0002252//immune effector process;GO:0006633//fatty acid biosynthetic process;GO:0006952//defense response;GO:0009617//response to bacterium;GO:0009725//response to hormone;GO:0009791//post-embryonic development;GO:0009863//salicylic acid mediated signaling pathway;GO:0010038//response to metal ion;GO:0033554//cellular response to stress;GO:0043067//regulation of…	--
Solyc05g005280.4	49	54	50	127	176	214	2.325	2.852	2.864	7.354	9.051	10.053	2.68033	8.81933	1.71826	1.86847e-09	1.94582e-07	SRO2	PREDICTED: probable inactive poly [ADP-ribose] polymerase SRO2 [Solanum lycopersicum]	-	-	-	-	-	-	GO:0009404//toxin metabolic process;GO:0014070//response to organic cyclic compound	--
Solyc01g079550.2	504	637	963	120	162	295	37.142	52.243	85.655	10.79	12.936	21.52	58.3467	15.082	-1.95182	1.98705e-09	2.06129e-07	--	PREDICTED: uncharacterized protein LOC101245093 [Solanum lycopersicum]	-	-	-	-	-	-	-	--
Solyc01g057770.3	1006	678	765	1372	2361	2688	22.489	16.868	20.641	37.424	57.193	59.484	19.9993	51.367	1.36089	2.04642e-09	2.11468e-07	BOR1	PREDICTED: boron transporter 1 isoform X2 [Solanum lycopersicum]	-	-	-	-	GO:0031224//intrinsic component of membrane;GO:0043231//intracellular membrane-bounded organelle;GO:0043673//sexine;GO:0044459//plasma membrane part	GO:0015103//inorganic anion transmembrane transporter activity;GO:0015562//efflux transmembrane transporter activity	GO:0000041//transition metal ion transport;GO:0001101//response to acid chemical;GO:0009267//cellular response to starvation;GO:0015698//inorganic anion transport	--
Solyc01g006555.1	1172	2032	1092	549	592	551	41.399	79.88	46.556	23.662	22.659	19.266	55.945	21.8623	-1.35556	2.16881e-09	2.22398e-07	LOX2.1	lipoxygenase [Solanum lycopersicum]	Metabolism;Metabolism;Metabolism;Metabolism	Global and overview maps;Global and overview maps;Lipid metabolism;Lipid metabolism	ko01100//Metabolic pathways;ko01110//Biosynthesis of secondary metabolites;ko00592//alpha-Linolenic acid metabolism;ko00591//Linoleic acid metabolism	K00454;K00454;K00454;K00454	-	GO:0016701//oxidoreductase activity, acting on single donors with incorporation of molecular oxygen;GO:0043169//cation binding	GO:0006633//fatty acid biosynthetic process	--
Solyc03g111040.2	117	5974	3857	22	17	22	5.237	297.586	208.37	1.202	0.825	0.975	170.398	1.00067	-7.4118	2.21775e-09	2.26549e-07	LHT2	PREDICTED: lysine histidine transporter 2-like [Solanum lycopersicum]	-	-	-	-	-	-	-	--
Solyc01g008620.4	363	328	190	562	1101	1231	17.987	18.088	11.363	33.978	59.116	60.38	15.8127	51.158	1.69388	2.38367e-09	2.41653e-07	PR2	glucan endo-1,3-beta-glucosidase A precursor [Solanum lycopersicum]	-	-	-	-	GO:0044421//extracellular region part	GO:0008422//beta-glucosidase activity	GO:0006950//response to stress;GO:0044238//primary metabolic process	--
Solyc06g033860.2	47	83	40	175	224	313	2.259	4.439	2.32	10.262	11.665	14.89	3.006	12.2723	2.02949	2.46136e-09	2.48211e-07	GDHA	PREDICTED: glutamate dehydrogenase A-like [Solanum lycopersicum]	Metabolism;Metabolism;Metabolism;Metabolism;Metabolism	Global and overview maps;Global and overview maps;Amino acid metabolism;Amino acid metabolism;Energy metabolism	ko01100//Metabolic pathways;ko01200//Carbon metabolism;ko00250//Alanine, aspartate and glutamate metabolism;ko00220//Arginine biosynthesis;ko00910//Nitrogen metabolism	K00261;K00261;K00261;K00261;K00261	GO:0031090//organelle membrane;GO:0043231//intracellular membrane-bounded organelle	GO:0016639//oxidoreductase activity, acting on the CH-NH2 group of donors, NAD or NADP as acceptor;GO:0016646//oxidoreductase activity, acting on the CH-NH group of donors, NAD or NADP as acceptor;GO:0032550//purine ribonucleoside binding;GO:0046914//transition metal ion binding	GO:0006575//cellular modified amino acid metabolic process;GO:0006595//polyamine metabolic process;GO:0006970//response to osmotic stress;GO:0009072//aromatic amino acid family metabolic process;GO:0010038//response to metal ion;GO:0016192//vesicle-mediated transport;GO:0019318//hexose metabolic process;GO:0019852//L-ascorbic acid metabolic process;GO:0061024//membrane organization	--
MSTRG.14304	230	347	300	94	121	121	6.865	11.526	10.807	3.423	3.913	3.575	9.73267	3.637	-1.42009	2.4669e-09	2.48211e-07	CPK20	calcium-dependent protein kinase 24 [Solanum lycopersicum]	Organismal Systems	Environmental adaptation	ko04626//Plant-pathogen interaction	K13412	GO:0016020//membrane;GO:0043231//intracellular membrane-bounded organelle	GO:0004674//protein serine/threonine kinase activity;GO:0032550//purine ribonucleoside binding;GO:0046872//metal ion binding	GO:0006464//cellular protein modification process;GO:0010769//regulation of cell morphogenesis involved in differentiation;GO:0016310//phosphorylation;GO:1901016//regulation of potassium ion transmembrane transporter activity	--
Solyc12g039070.2	91	119	77	24	17	28	5.481	7.976	5.597	1.764	1.109	1.669	6.35133	1.514	-2.06869	2.92707e-09	2.92314e-07	SSL11	PREDICTED: protein STRICTOSIDINE SYNTHASE-LIKE 11-like [Solanum lycopersicum]	-	-	-	-	GO:0005911//cell-cell junction;GO:0009536//plastid;GO:0031090//organelle membrane	GO:0046527//glucosyltransferase activity	GO:0001101//response to acid chemical;GO:0009059//macromolecule biosynthetic process;GO:0009267//cellular response to starvation;GO:0044238//primary metabolic process;GO:0044249//cellular biosynthetic process;GO:0044711//single-organism biosynthetic process;GO:1901137//carbohydrate derivative biosynthetic process	--
Solyc10g084430.2	379	426	330	195	168	178	25.54	31.949	26.841	16.034	12.268	11.874	28.11	13.392	-1.06971	2.99344e-09	2.96728e-07	SGR9	PREDICTED: E3 ubiquitin-protein ligase SGR9, amyloplastic-like [Solanum lycopersicum]	-	-	-	-	-	GO:0046914//transition metal ion binding	-	--
Solyc08g006770.3	155	180	116	377	329	466	6.857	8.862	6.194	20.349	15.771	20.406	7.30433	18.842	1.36713	3.02273e-09	2.97176e-07	2ODD19	PREDICTED: protein DMR6-LIKE OXYGENASE 2 [Solanum lycopersicum]	-	-	-	-	-	GO:0016706//oxidoreductase activity, acting on paired donors, with incorporation or reduction of molecular oxygen, 2-oxoglutarate as one donor, and incorporation of one atom each of oxygen into both donors	GO:0044710//single-organism metabolic process	--
Solyc01g150159.1	78	39	42	2	7	3	5.065	2.818	3.292	0.158	0.493	0.193	3.725	0.281333	-3.72689	3.03128e-09	2.97176e-07	--	PREDICTED: nuclear pore complex protein NUP98B-like isoform X2 [Solanum tuberosum]	Genetic Information Processing	Translation	ko03013//Nucleocytoplasmic transport	K14297	-	-	-	--
MSTRG.21285	10	10	9	63	57	77	0.429	0.477	0.466	3.295	2.647	3.267	0.457333	3.06967	2.74676	3.05239e-09	2.98154e-07	--	-	-	-	-	-	-	-	-	--
Solyc03g006360.3	62	61	69	11	12	14	4.718	5.166	6.337	1.021	0.99	1.055	5.407	1.022	-2.40343	3.09675e-09	3.01387e-07	DRM1	PREDICTED: dormancy-associated protein 1 isoform X1 [Solanum lycopersicum]	-	-	-	-	GO:0043231//intracellular membrane-bounded organelle	-	GO:0009746//response to hexose;GO:0034285//response to disaccharide	--
Solyc04g008420.1	2251	4105	3478	178	294	670	67.021	136.022	124.987	6.467	9.485	19.747	109.343	11.8997	-3.19987	3.20343e-09	3.1064e-07	MS1	PREDICTED: PHD finger protein MALE STERILITY 1 [Solanum lycopersicum]	-	-	-	-	GO:0043231//intracellular membrane-bounded organelle	-	GO:0003006//developmental process involved in reproduction;GO:0006355//regulation of transcription, DNA-templated;GO:0009555//pollen development;GO:0009741//response to brassinosteroid;GO:0010927//cellular component assembly involved in morphogenesis	Alfin-like
Solyc01g009470.2	6	2	2	590	577	48	0.147	0.055	0.059	17.634	15.315	1.164	0.087	11.371	7.03013	3.70124e-09	3.54525e-07	PARP3	PREDICTED: poly [ADP-ribose] polymerase 3-like isoform X3 [Solanum lycopersicum]	Genetic Information Processing	Replication and repair	ko03410//Base excision repair	K10798	GO:0043231//intracellular membrane-bounded organelle	GO:0003676//nucleic acid binding;GO:0016628//oxidoreductase activity, acting on the CH-CH group of donors, NAD or NADP as acceptor;GO:0016763//transferase activity, transferring pentosyl groups	GO:0006486//protein glycosylation	--
Solyc02g081550.3	215	113	134	48	43	46	5.829	3.41	4.385	1.588	1.263	1.235	4.54133	1.362	-1.73739	3.70898e-09	3.54525e-07	FTSH6	FtsH protease [Solanum lycopersicum]	-	-	-	-	GO:0031224//intrinsic component of membrane	GO:0004175//endopeptidase activity;GO:0032550//purine ribonucleoside binding;GO:0042623//ATPase activity, coupled;GO:0046914//transition metal ion binding	GO:0009057//macromolecule catabolic process;GO:0019538//protein metabolic process;GO:0044763//single-organism cellular process	--
Solyc02g072050.2	52	41	38	133	155	139	2.096	1.839	1.848	6.54	6.768	5.545	1.92767	6.28433	1.7049	3.84619e-09	3.66332e-07	--	PREDICTED: uncharacterized protein LOC104645868 [Solanum lycopersicum]	-	-	-	-	-	-	-	--
Solyc01g006300.3	172	201	93	443	406	577	8.372	10.888	5.464	26.311	21.414	27.802	8.24133	25.1757	1.61108	3.91101e-09	3.71186e-07	PER53	peroxidase precursor [Solanum lycopersicum]	Metabolism;Metabolism;Metabolism	Global and overview maps;Global and overview maps;Biosynthesis of other secondary metabolites	ko01100//Metabolic pathways;ko01110//Biosynthesis of secondary metabolites;ko00940//Phenylpropanoid biosynthesis	K00430;K00430;K00430	GO:0031090//organelle membrane;GO:0043231//intracellular membrane-bounded organelle	GO:0003824//catalytic activity;GO:0016209//antioxidant activity;GO:0043169//cation binding;GO:0046906//tetrapyrrole binding	GO:0006950//response to stress;GO:0009624//response to nematode;GO:0009725//response to hormone;GO:0044710//single-organism metabolic process;GO:0090567//reproductive shoot system development	--
Solyc04g007800.4	118	142	81	19	27	41	10.478	14.033	8.681	2.059	2.598	3.604	11.064	2.75367	-2.00645	4.57868e-09	4.29978e-07	CAR7	PREDICTED: protein C2-DOMAIN ABA-RELATED 7-like [Solanum lycopersicum]	-	-	-	-	-	-	-	--
Solyc09g008590.4	21	1	10	556	575	301	2.219	0.118	1.275	71.682	65.834	31.483	1.204	56.333	5.54807	4.60123e-09	4.30585e-07	--	PREDICTED: pistil-specific extensin-like protein [Solanum lycopersicum]	-	-	-	-	-	-	-	--
Solyc08g079420.3	43	60	35	3	3	6	1.316	2.034	1.285	0.111	0.1	0.193	1.545	0.134667	-3.52014	5.28058e-09	4.87343e-07	CYP76BK1	PREDICTED: ferruginol synthase-like [Solanum lycopersicum]	-	-	-	-	-	GO:0016705//oxidoreductase activity, acting on paired donors, with incorporation or reduction of molecular oxygen;GO:0046872//metal ion binding	GO:0044710//single-organism metabolic process	--
Solyc05g055290.3	236	174	181	82	90	80	11.627	9.541	10.763	4.93	4.805	3.902	10.6437	4.54567	-1.22743	5.82928e-09	5.30663e-07	--	Abhydrolase_6 domain-containing protein [Cephalotus follicularis]	-	-	-	-	-	-	-	--
Solyc05g055700.3	469	293	311	115	177	179	20.159	14.016	16.135	6.031	8.244	7.616	16.77	7.297	-1.20051	6.07937e-09	5.5107e-07	DBR	PREDICTED: 2-alkenal reductase (NADP(+)-dependent) [Solanum lycopersicum]	-	-	-	-	-	GO:0004553//hydrolase activity, hydrolyzing O-glycosyl compounds;GO:0016628//oxidoreductase activity, acting on the CH-CH group of donors, NAD or NADP as acceptor;GO:0046914//transition metal ion binding	GO:0044238//primary metabolic process;GO:0044710//single-organism metabolic process;GO:0045229//external encapsulating structure organization	--
Solyc06g066370.4	257	133	136	428	460	714	7.629	4.394	4.873	15.503	14.797	20.982	5.632	17.094	1.60177	7.64109e-09	6.86262e-07	WRKY24	WRKY transcription factor 33A [Solanum lycopersicum]	Organismal Systems;Environmental Information Processing	Environmental adaptation;Signal transduction	ko04626//Plant-pathogen interaction;ko04016//MAPK signaling pathway - plant	K13424;K13424	-	GO:0003677//DNA binding	GO:0010468//regulation of gene expression	WRKY
Solyc12g010020.3	1759	2238	3248	608	928	1130	54.166	76.674	120.698	22.821	30.974	34.424	83.846	29.4063	-1.51162	7.91118e-09	7.05783e-07	LAPA1	leucine aminopeptidase 1, chloroplastic [Solanum lycopersicum]	Metabolism;Metabolism	Global and overview maps;Metabolism of other amino acids	ko01100//Metabolic pathways;ko00480//Glutathione metabolism	K01255;K01255	GO:0009532//plastid stroma	GO:0008237//metallopeptidase activity;GO:0008238//exopeptidase activity;GO:0046914//transition metal ion binding	GO:0019538//protein metabolic process	--
Solyc03g120380.3	157	172	182	56	63	82	9.716	11.846	13.595	4.229	4.225	5.024	11.719	4.49267	-1.38321	8.11701e-09	7.1935e-07	AUX22	IAA19 [Solanum lycopersicum]	Environmental Information Processing	Signal transduction	ko04075//Plant hormone signal transduction	K14484	GO:0043231//intracellular membrane-bounded organelle	GO:0000975//regulatory region DNA binding;GO:0005515//protein binding	GO:0003006//developmental process involved in reproduction;GO:0009416//response to light stimulus;GO:0009606//tropism;GO:0009755//hormone-mediated signaling pathway;GO:0010468//regulation of gene expression;GO:0014070//response to organic cyclic compound;GO:0034645//cellular macromolecule biosynthetic process;GO:0048528//post-embryonic root development	--
Solyc03g079930.3	989	1439	1170	2841	2514	3196	49.166	79.614	70.202	172.33	135.426	157.277	66.3273	155.011	1.2247	8.68673e-09	7.62268e-07	At2g39795	PREDICTED: uncharacterized protein At2g39795, mitochondrial [Solanum lycopersicum]	-	-	-	-	GO:0005739//mitochondrion	-	GO:0000338//protein deneddylation;GO:0003006//developmental process involved in reproduction;GO:0006221//pyrimidine nucleotide biosynthetic process;GO:0006605//protein targeting;GO:0009451//RNA modification;GO:0009639//response to red or far red light;GO:0016571//histone methylation;GO:0048580//regulation of post-embryonic development	--
Solyc09g009830.3	373	475	324	144	162	234	19.123	27.102	20.049	9.008	9	11.875	22.0913	9.961	-1.14912	8.8117e-09	7.68197e-07	ACA1	PREDICTED: alpha carbonic anhydrase 1, chloroplastic [Solanum lycopersicum]	Metabolism	Energy metabolism	ko00910//Nitrogen metabolism	K01674	GO:0009528//plastid inner membrane;GO:0009532//plastid stroma	GO:0005261//cation channel activity;GO:0005515//protein binding;GO:0016836//hydro-lyase activity;GO:0019829//cation-transporting ATPase activity;GO:0046872//metal ion binding	GO:0048229//gametophyte development;GO:0051707//response to other organism;GO:0070838//divalent metal ion transport;GO:0072503//cellular divalent inorganic cation homeostasis	--
Solyc02g089210.4	212	628	659	70	101	146	13.664	45.046	51.265	5.505	7.054	9.315	36.6583	7.29133	-2.32989	8.8522e-09	7.69221e-07	FULL	PREDICTED: truncated transcription factor CAULIFLOWER A [Solanum lycopersicum]	-	-	-	-	GO:0043231//intracellular membrane-bounded organelle	GO:0001071//nucleic acid binding transcription factor activity;GO:0005515//protein binding;GO:0016628//oxidoreductase activity, acting on the CH-CH group of donors, NAD or NADP as acceptor	GO:0009908//flower development;GO:0010468//regulation of gene expression;GO:0030154//cell differentiation;GO:0034645//cellular macromolecule biosynthetic process;GO:0044710//single-organism metabolic process;GO:0048513//animal organ development;GO:0050793//regulation of developmental process;GO:0050794//regulation of cellular process	MADS
Solyc07g017950.3	298	175	218	56	50	109	32.332	21.131	28.548	7.414	5.878	11.707	27.337	8.333	-1.71395	9.06478e-09	7.82612e-07	RBCS	PREDICTED: ribulose bisphosphate carboxylase small chain clone 512-like [Solanum lycopersicum]	Metabolism;Metabolism;Metabolism;Metabolism	Global and overview maps;Global and overview maps;Carbohydrate metabolism;Energy metabolism	ko01100//Metabolic pathways;ko01200//Carbon metabolism;ko00630//Glyoxylate and dicarboxylate metabolism;ko00710//Carbon fixation in photosynthetic organisms	K01602;K01602;K01602;K01602	GO:0005576//extracellular region;GO:0005840//ribosome;GO:0009526//plastid envelope;GO:0009532//plastid stroma;GO:0016020//membrane;GO:0044434//chloroplast part;GO:0044436//thylakoid part	GO:0016491//oxidoreductase activity;GO:0016831//carboxy-lyase activity;GO:0046914//transition metal ion binding	GO:0006950//response to stress;GO:0009639//response to red or far red light;GO:0015977//carbon fixation;GO:0043094//cellular metabolic compound salvage;GO:0070271//protein complex biogenesis	--
Solyc11g071800.2	6936	3856	6090	2088	2799	3095	257.604	159.381	272.996	94.622	112.645	113.787	229.994	107.018	-1.10374	9.17253e-09	7.86838e-07	SSL3	PREDICTED: protein STRICTOSIDINE SYNTHASE-LIKE 3 [Solanum lycopersicum]	-	-	-	-	GO:0009536//plastid;GO:0031090//organelle membrane	GO:0016843//amine-lyase activity	GO:0009820//alkaloid metabolic process	--
Solyc12g006240.2	40	48	63	233	170	200	1.088	1.454	2.069	7.736	5.012	5.387	1.537	6.045	1.97563	1.11227e-08	9.39076e-07	COL10	PREDICTED: zinc finger protein CONSTANS-LIKE 9-like [Solanum lycopersicum]	-	-	-	-	GO:0043231//intracellular membrane-bounded organelle	-	GO:0010468//regulation of gene expression;GO:0048511//rhythmic process;GO:0048581//negative regulation of post-embryonic development	C2C2-CO-like
Solyc04g005050.1	85	63	66	170	179	225	4.67	3.852	4.376	11.395	10.656	12.236	4.29933	11.429	1.41051	1.2299e-08	1.02545e-06	3MMP	matrix metalloproteinase precursor [Solanum lycopersicum]	-	-	-	-	GO:0031224//intrinsic component of membrane	GO:0004175//endopeptidase activity;GO:0046914//transition metal ion binding	GO:0019538//protein metabolic process	--
Solyc04g078140.3	488	1144	693	119	196	324	25.849	67.438	44.305	7.691	11.25	16.989	45.864	11.9767	-1.93714	1.36157e-08	1.13171e-06	CYTB5-D	PREDICTED: cytochrome b5-like [Solanum lycopersicum]	-	-	-	-	GO:0031090//organelle membrane;GO:0031224//intrinsic component of membrane;GO:0043231//intracellular membrane-bounded organelle	GO:0003824//catalytic activity;GO:0043169//cation binding;GO:0046906//tetrapyrrole binding	GO:0006694//steroid biosynthetic process;GO:0009617//response to bacterium;GO:0016104//triterpenoid biosynthetic process;GO:0043446//cellular alkane metabolic process	--
Solyc08g082130.3	88	93	70	23	19	28	6.825	8.027	6.553	2.177	1.597	2.15	7.135	1.97467	-1.8533	1.40617e-08	1.16279e-06	--	PREDICTED: uncharacterized protein LOC101259961 [Solanum lycopersicum]	-	-	-	-	-	-	-	--
Solyc09g083370.3	273	331	257	522	594	667	20.59	27.78	23.412	47.995	48.455	49.721	23.9273	48.7237	1.02596	1.45777e-08	1.1968e-06	RPS15	PREDICTED: 40S ribosomal protein S15 [Solanum lycopersicum]	Genetic Information Processing	Translation	ko03010//Ribosome	K02958	-	-	-	--
Solyc10g081930.1	232	159	193	31	81	41	19.066	14.542	19.144	3.109	7.213	3.335	17.584	4.55233	-1.94959	1.48428e-08	1.21484e-06	--	PREDICTED: uncharacterized protein LOC101248826 [Solanum lycopersicum]	-	-	-	-	-	-	-	--
Solyc03g098710.1	918	2030	810	434	256	306	82.484	202.992	87.843	47.581	24.925	27.217	124.44	33.241	-1.90441	1.57481e-08	1.27336e-06	--	PREDICTED: cysteine protease inhibitor 8-like [Solanum lycopersicum]	-	-	-	-	-	-	-	--
Solyc01g006330.4	236	246	191	107	107	101	10.108	11.726	9.874	5.592	4.966	4.282	10.5693	4.94667	-1.09536	1.60145e-08	1.28712e-06	PAP12	PREDICTED: probable plastid-lipid-associated protein 12, chloroplastic [Solanum lycopersicum]	-	-	-	-	GO:0009526//plastid envelope;GO:0031976//plastid thylakoid;GO:0044434//chloroplast part	-	GO:0006739//NADP metabolic process;GO:0009668//plastid membrane organization	--
Solyc07g065770.3	2822	1579	2969	621	1201	803	233.817	145.599	296.909	62.781	107.827	65.86	225.442	78.8227	-1.51607	1.67484e-08	1.34208e-06	ABCG26	PREDICTED: ABC transporter G family member 26 [Solanum lycopersicum]	-	-	-	-	GO:0031224//intrinsic component of membrane;GO:0043231//intracellular membrane-bounded organelle	GO:0015098//molybdate ion transmembrane transporter activity;GO:0017111//nucleoside-triphosphatase activity;GO:0032550//purine ribonucleoside binding	GO:0010208//pollen wall assembly;GO:0015698//inorganic anion transport	--
MSTRG.20972	76	41	49	5	10	9	3.09	1.839	2.402	0.225	0.422	0.338	2.44367	0.328333	-2.89581	1.71753e-08	1.37218e-06	--	Ulp1 protease family, C-terminal catalytic domain containing protein [Solanum demissum]	-	-	-	-	-	-	-	--
Solyc03g114710.4	198	154	130	284	405	480	7.309	6.327	5.792	12.792	16.2	17.54	6.476	15.5107	1.26009	1.7343e-08	1.38145e-06	UGT89B2	PREDICTED: UDP-glycosyltransferase 89B2 [Solanum lycopersicum]	-	-	-	-	-	GO:0035251//UDP-glucosyltransferase activity	-	--
Solyc10g005100.3	27	22	30	77	126	151	1.458	1.322	1.956	5.074	7.374	8.073	1.57867	6.84033	2.11536	1.84055e-08	1.45311e-06	PCAP1	PREDICTED: plasma membrane-associated cation-binding protein 1 [Solanum lycopersicum]	-	-	-	-	GO:0005874//microtubule;GO:0005911//cell-cell junction;GO:0009536//plastid;GO:0031225//anchored component of membrane	GO:0015631//tubulin binding;GO:0046914//transition metal ion binding;GO:1902936//phosphatidylinositol bisphosphate binding	GO:0002237//response to molecule of bacterial origin;GO:0006498//N-terminal protein lipidation;GO:0009267//cellular response to starvation;GO:0009651//response to salt stress;GO:0009725//response to hormone;GO:0010039//response to iron ion;GO:0010555//response to mannitol;GO:0030308//negative regulation of cell growth;GO:0030865//cortical cytoskeleton organization;GO:0031111//negative regulation …	--
Solyc05g005550.4	6676	29512	24686	1372	970	2208	177.517	873.292	792.215	44.524	27.945	58.11	614.341	43.5263	-3.81908	1.89527e-08	1.49191e-06	GP2	polygalacturonase non-catalytic subunit AroGP2 precursor [Solanum lycopersicum]	-	-	-	-	GO:0005576//extracellular region;GO:0030312//external encapsulating structure	-	GO:0003006//developmental process involved in reproduction;GO:0006073//cellular glucan metabolic process;GO:0009826//unidimensional cell growth;GO:0032535//regulation of cellular component size;GO:0042546//cell wall biogenesis;GO:0043479//pigment accumulation in tissues in response to UV light;GO:0045491//xylan metabolic process;GO:0048509//regulation of meristem development;GO:0048588//developme…	--
Solyc05g054890.4	1717	1086	1448	325	750	594	39.656	27.914	40.364	9.159	18.77	13.58	35.978	13.8363	-1.37865	1.97872e-08	1.55303e-06	ABCG1	PREDICTED: ABC transporter G family member 6 [Solanum lycopersicum]	-	-	-	-	-	GO:0015604//organic phosphonate transmembrane transporter activity;GO:0017111//nucleoside-triphosphatase activity;GO:0032550//purine ribonucleoside binding	GO:0044765//single-organism transport	--
Solyc10g007870.3	323	330	221	676	546	901	29.727	33.8	24.549	75.912	54.451	82.084	29.3587	70.8157	1.27028	2.02695e-08	1.58624e-06	--	PREDICTED: protein TAP1-like [Capsicum annuum]	-	-	-	-	-	-	-	--
Solyc06g071810.1	313	202	174	417	685	850	10.108	7.26	6.782	16.432	23.971	27.173	8.05	22.5253	1.48449	2.10045e-08	1.63896e-06	SOBIR1	leucine-rich repeat receptor-like serine/threonine/tyrosine-protein kinase SOBIR1 precursor [Solanum lycopersicum]	-	-	-	-	GO:0031224//intrinsic component of membrane	GO:0004674//protein serine/threonine kinase activity;GO:0004713//protein tyrosine kinase activity;GO:0032550//purine ribonucleoside binding	GO:0006468//protein phosphorylation;GO:0007167//enzyme linked receptor protein signaling pathway;GO:0008219//cell death;GO:0009910//negative regulation of flower development;GO:0031347//regulation of defense response	--
Solyc10g054100.3	152	145	89	286	297	354	5.007	5.316	3.539	11.496	10.602	11.544	4.62067	11.214	1.27913	2.3713e-08	1.83426e-06	DTX46	PREDICTED: protein DETOXIFICATION 46, chloroplastic-like [Solanum pennellii]	-	-	-	-	GO:0031224//intrinsic component of membrane	GO:0015291//secondary active transmembrane transporter activity	GO:0044763//single-organism cellular process	--
Solyc04g079760.4	16	12	4	77	55	122	0.847	0.707	0.256	4.972	3.154	6.391	0.603333	4.839	3.00368	2.55201e-08	1.96042e-06	--	PREDICTED: uncharacterized protein LOC101245158 isoform X1 [Solanum lycopersicum]	-	-	-	-	GO:0009528//plastid inner membrane	-	-	--
Solyc05g007790.3	68	59	51	11	12	16	4.634	4.475	4.195	0.915	0.886	1.079	4.43467	0.96	-2.20772	2.55636e-08	1.96042e-06	SDM1_58t00016	PREDICTED: casparian strip membrane protein 2 [Solanum lycopersicum]	-	-	-	-	GO:0031224//intrinsic component of membrane;GO:0071944//cell periphery	-	GO:0071555//cell wall organization	--
Solyc01g107910.4	12161	8627	13855	2891	6255	4658	730.984	577.106	1005.17	212.034	407.41	277.158	771.087	298.867	-1.36739	2.73462e-08	2.08517e-06	CCOAOMT6	PREDICTED: caffeoyl-CoA O-methyltransferase 6 [Solanum lycopersicum]	Metabolism;Metabolism;Metabolism;Metabolism;Metabolism;Metabolism	Global and overview maps;Global and overview maps;Biosynthesis of other secondary metabolites;Amino acid metabolism;Biosynthesis of other secondary metabolites;Biosynthesis of other secondary metabolites	ko01100//Metabolic pathways;ko01110//Biosynthesis of secondary metabolites;ko00940//Phenylpropanoid biosynthesis;ko00360//Phenylalanine metabolism;ko00941//Flavonoid biosynthesis;ko00945//Stilbenoid, diarylheptanoid and gingerol biosynthesis	K00588;K00588;K00588;K00588;K00588;K00588	GO:0044444//cytoplasmic part	GO:0008171//O-methyltransferase activity;GO:0043169//cation binding	GO:0000097//sulfur amino acid biosynthetic process;GO:0006575//cellular modified amino acid metabolic process;GO:0006595//polyamine metabolic process;GO:0006950//response to stress;GO:0009699//phenylpropanoid biosynthetic process;GO:0009891//positive regulation of biosynthetic process;GO:0010038//response to metal ion	--
Solyc02g080070.3	67	61	50	132	166	218	1.694	1.716	1.526	4.072	4.548	5.456	1.64533	4.692	1.51182	2.83284e-08	2.15392e-06	CRK29	PREDICTED: cysteine-rich receptor-like protein kinase 10 isoform X2 [Capsicum annuum]	-	-	-	-	-	GO:0004672//protein kinase activity	GO:0006468//protein phosphorylation	--
Solyc08g006460.3	527	414	578	176	263	164	17.916	15.664	23.717	7.301	9.689	5.519	19.099	7.503	-1.34796	2.92175e-08	2.21523e-06	HIP1	PREDICTED: probable E3 ubiquitin-protein ligase RHG1A [Solanum lycopersicum]	-	-	-	-	-	-	GO:0007165//signal transduction	--
Solyc01g079160.4	117	221	387	37	48	60	5.704	11.991	22.773	2.201	2.536	2.896	13.4893	2.54433	-2.40646	3.05696e-08	2.3112e-06	LIP4	PREDICTED: GDSL esterase/lipase LIP-4-like isoform X2 [Solanum lycopersicum]	-	-	-	-	GO:0009532//plastid stroma	GO:0016788//hydrolase activity, acting on ester bonds	-	--
Solyc10g049630.2	176	155	145	304	378	621	7.587	7.436	7.544	15.989	17.656	26.498	7.52233	20.0477	1.41418	3.10612e-08	2.34175e-06	At4g33920	PREDICTED: probable protein phosphatase 2C 63 [Solanum lycopersicum]	-	-	-	-	-	GO:0004721//phosphoprotein phosphatase activity;GO:0043169//cation binding	GO:0006464//cellular protein modification process;GO:0006605//protein targeting;GO:0006952//defense response;GO:0007165//signal transduction;GO:0010243//response to organonitrogen compound;GO:0043067//regulation of programmed cell death	--
Solyc01g095740.4	910	649	605	1450	1624	1367	19.084	15.147	15.314	37.104	36.905	28.378	16.515	34.129	1.04722	3.27621e-08	2.44854e-06	RH31	PREDICTED: DEAD-box ATP-dependent RNA helicase 31-like [Solanum lycopersicum]	-	-	-	-	GO:0043231//intracellular membrane-bounded organelle	GO:0003676//nucleic acid binding;GO:0032550//purine ribonucleoside binding;GO:0042623//ATPase activity, coupled	GO:0006606//protein import into nucleus;GO:0006970//response to osmotic stress	--
Solyc07g008545.1	61	235	461	3	4	12	1.905	8.16	17.373	0.114	0.135	0.375	9.146	0.208	-5.45849	3.28436e-08	2.44854e-06	PAP27	PREDICTED: probable inactive purple acid phosphatase 27 isoform X1 [Solanum lycopersicum]	-	-	-	-	-	GO:0003824//catalytic activity;GO:0043169//cation binding	GO:0006796//phosphate-containing compound metabolic process	--
Solyc08g150143.1	1	0	0	113	70	24	0.157	0	0	21.664	11.918	3.733	0.0523333	12.4383	7.89285	3.3571e-08	2.4889e-06	--	hypothetical protein A4A49_18936 [Nicotiana attenuata]	-	-	-	-	-	-	-	--
Solyc01g103920.3	44	59	32	5	5	6	3.535	5.275	3.103	0.49	0.435	0.477	3.971	0.467333	-3.08698	3.37151e-08	2.49269e-06	AP1	PREDICTED: ferredoxin-like [Solanum lycopersicum]	Metabolism	Energy metabolism	ko00195//Photosynthesis	K02639	GO:0009532//plastid stroma	GO:0005506//iron ion binding;GO:0051536//iron-sulfur cluster binding	GO:0006739//NADP metabolic process;GO:0009617//response to bacterium;GO:0009639//response to red or far red light;GO:0009642//response to light intensity;GO:0009687//abscisic acid metabolic process;GO:0009767//photosynthetic electron transport chain;GO:0034285//response to disaccharide;GO:0043269//regulation of ion transport;GO:0043623//cellular protein complex assembly;GO:0044267//cellular prote…	--
Solyc12g008900.2	268	424	172	885	875	888	8.627	15.19	6.683	34.763	30.523	28.298	10.1667	31.1947	1.61745	3.45135e-08	2.54468e-06	CKX3	PREDICTED: cytokinin dehydrogenase 3 isoform X1 [Solanum lycopersicum]	Metabolism	Metabolism of terpenoids and polyketides	ko00908//Zeatin biosynthesis	K00279	GO:0005576//extracellular region;GO:0043231//intracellular membrane-bounded organelle	GO:0000166//nucleotide binding;GO:0016616//oxidoreductase activity, acting on the CH-OH group of donors, NAD or NADP as acceptor;GO:0016641//oxidoreductase activity, acting on the CH-NH2 group of donors, oxygen as acceptor;GO:0016645//oxidoreductase activity, acting on the CH-NH group of donors	GO:0009690//cytokinin metabolic process;GO:0044710//single-organism metabolic process	--
Solyc04g077270.4	90	52	62	176	194	348	1.994	1.282	1.658	4.757	4.657	7.631	1.64467	5.68167	1.78852	3.47677e-08	2.55018e-06	At4g27290	PREDICTED: G-type lectin S-receptor-like serine/threonine-protein kinase At4g27290 [Solanum lycopersicum]	-	-	-	-	-	GO:0004672//protein kinase activity	GO:0006796//phosphate-containing compound metabolic process	--
Solyc05g008020.4	170	153	158	61	42	77	5.994	6.004	6.724	2.625	1.605	2.688	6.24067	2.306	-1.43631	3.50462e-08	2.56278e-06	MPK9	PREDICTED: mitogen-activated protein kinase 17 [Solanum lycopersicum]	Environmental Information Processing	Signal transduction	ko04016//MAPK signaling pathway - plant	K20538	GO:0043231//intracellular membrane-bounded organelle;GO:0044444//cytoplasmic part	GO:0004702//receptor signaling protein serine/threonine kinase activity;GO:0032550//purine ribonucleoside binding	GO:0006468//protein phosphorylation;GO:0009755//hormone-mediated signaling pathway	--
Solyc05g024010.3	177	123	114	282	314	337	6.058	4.685	4.709	11.777	11.646	11.418	5.15067	11.6137	1.17299	3.71179e-08	2.69952e-06	COL14	PREDICTED: zinc finger protein CONSTANS-LIKE 14-like [Solanum lycopersicum]	-	-	-	-	-	-	-	C2C2-CO-like
Solyc02g014030.3	84	50	58	144	210	230	1.473	0.976	1.227	3.081	3.99	3.992	1.22533	3.68767	1.58953	3.72219e-08	2.69975e-06	FER	PREDICTED: receptor-like protein kinase FERONIA [Solanum lycopersicum]	-	-	-	-	-	GO:0016772//transferase activity, transferring phosphorus-containing groups	-	--
Solyc07g054830.4	449	239	289	721	751	844	12.233	7.247	9.504	23.969	22.172	22.763	9.66133	22.968	1.24933	4.05073e-08	2.9301e-06	DGK5	calmodulin-binding diacylglycerol kinase LeCBDGK [Solanum lycopersicum]	Metabolism;Metabolism;Metabolism;Environmental Information Processing;Metabolism	Global and overview maps;Global and overview maps;Lipid metabolism;Signal transduction;Lipid metabolism	ko01100//Metabolic pathways;ko01110//Biosynthesis of secondary metabolites;ko00564//Glycerophospholipid metabolism;ko04070//Phosphatidylinositol signaling system;ko00561//Glycerolipid metabolism	K00901;K00901;K00901;K00901;K00901	-	GO:0016301//kinase activity;GO:0032550//purine ribonucleoside binding	GO:0006796//phosphate-containing compound metabolic process;GO:0006950//response to stress;GO:0007186//G-protein coupled receptor signaling pathway;GO:0009725//response to hormone	--
Solyc09g074130.3	51	30	47	5	3	5	1.479	0.968	1.645	0.177	0.094	0.144	1.364	0.138333	-3.30162	4.21903e-08	3.04362e-06	RF4	PREDICTED: putative E3 ubiquitin-protein ligase RF298 [Solanum pennellii]	-	-	-	-	-	-	-	--
Solyc12g089160.3	668	591	591	955	1198	1650	13.175	12.973	14.069	22.983	25.604	32.215	13.4057	26.934	1.00659	4.27447e-08	3.07532e-06	At2g16250	PREDICTED: probable LRR receptor-like serine/threonine-protein kinase At2g16250 [Solanum lycopersicum]	-	-	-	-	-	GO:0003824//catalytic activity	GO:0008152//metabolic process	--
Solyc12g008800.3	83	115	139	23	15	37	4.935	7.61	9.976	1.669	0.966	2.178	7.507	1.60433	-2.22626	4.54169e-08	3.22424e-06	KUA1	PREDICTED: transcription factor MYB1R1-like [Solanum tuberosum]	-	-	-	-	-	GO:0005488//binding	GO:0010468//regulation of gene expression	ARR-B
Solyc02g084800.4	20	34	22	81	151	123	1.165	2.205	1.547	5.758	9.533	7.094	1.639	7.46167	2.18668	4.55635e-08	3.22609e-06	PER72	PREDICTED: peroxidase 72 [Solanum lycopersicum]	Metabolism;Metabolism;Metabolism	Global and overview maps;Global and overview maps;Biosynthesis of other secondary metabolites	ko01100//Metabolic pathways;ko01110//Biosynthesis of secondary metabolites;ko00940//Phenylpropanoid biosynthesis	K00430;K00430;K00430	GO:0030312//external encapsulating structure	GO:0003824//catalytic activity;GO:0016209//antioxidant activity;GO:0043169//cation binding;GO:0046906//tetrapyrrole binding	GO:0006950//response to stress;GO:0042743//hydrogen peroxide metabolic process;GO:0044710//single-organism metabolic process;GO:0051707//response to other organism	--
Solyc03g097050.3	451	353	330	620	916	1352	6.876	5.99	6.073	11.534	15.133	20.405	6.313	15.6907	1.31351	4.61832e-08	3.26134e-06	CSLD2	PREDICTED: cellulose synthase-like protein D3 [Solanum lycopersicum]	-	-	-	-	GO:0031090//organelle membrane;GO:0031224//intrinsic component of membrane;GO:0031984//organelle subcompartment;GO:0043231//intracellular membrane-bounded organelle	GO:0016759//cellulose synthase activity;GO:0019187//beta-1,4-mannosyltransferase activity	GO:0006950//response to stress;GO:0030243//cellulose metabolic process;GO:0042546//cell wall biogenesis;GO:0044707//single-multicellular organism process;GO:0045229//external encapsulating structure organization;GO:0070085//glycosylation	--
Solyc12g010030.3	670	972	1227	242	162	453	30.743	49.673	67.982	13.584	8.037	20.608	49.466	14.0763	-1.81317	4.70322e-08	3.30391e-06	LAPA1	leucine aminopeptidase, partial [Solanum lycopersicum]	Metabolism;Metabolism	Global and overview maps;Metabolism of other amino acids	ko01100//Metabolic pathways;ko00480//Glutathione metabolism	K01255;K01255	GO:0009532//plastid stroma	GO:0008237//metallopeptidase activity;GO:0008238//exopeptidase activity;GO:0046914//transition metal ion binding	GO:0019538//protein metabolic process;GO:0032774//RNA biosynthetic process	--
Solyc05g024340.1	31	30	57	1	1	2	1.057	1.138	2.345	0.042	0.037	0.067	1.51333	0.0486667	-4.95865	5.0446e-08	3.51598e-06	EXO70B1	PREDICTED: exocyst complex component EXO70B1-like [Solanum lycopersicum]	-	-	-	-	GO:0042995//cell projection;GO:0043231//intracellular membrane-bounded organelle;GO:0044444//cytoplasmic part	-	GO:0000904//cell morphogenesis involved in differentiation;GO:0009664//plant-type cell wall organization;GO:0016192//vesicle-mediated transport	--
Solyc08g079880.2	45	25	53	195	142	183	1.205	0.745	1.713	6.371	4.12	4.851	1.221	5.114	2.06639	5.1218e-08	3.56052e-06	SBT1.2	serine protease precursor [Solanum lycopersicum]	-	-	-	-	-	GO:0016491//oxidoreductase activity;GO:0016787//hydrolase activity	GO:0019538//protein metabolic process	--
Solyc04g074350.3	76	116	92	23	18	33	2.703	4.592	3.95	0.998	0.694	1.162	3.74833	0.951333	-1.97823	5.55355e-08	3.8407e-06	UGT85A24	PREDICTED: 7-deoxyloganetin glucosyltransferase-like [Solanum lycopersicum]	Metabolism;Metabolism	Global and overview maps;Global and overview maps	ko01100//Metabolic pathways;ko01110//Biosynthesis of secondary metabolites	K21374;K21374	-	GO:0035251//UDP-glucosyltransferase activity	GO:0016099//monoterpenoid biosynthetic process	--
Solyc03g031600.3	304	374	274	667	589	866	17.476	23.928	19.012	46.787	36.691	49.282	20.1387	44.2533	1.13582	5.65695e-08	3.90213e-06	PMP22	PREDICTED: peroxisomal membrane protein PMP22 isoform X2 [Solanum lycopersicum]	Cellular Processes	Transport and catabolism	ko04146//Peroxisome	K13347	GO:0031224//intrinsic component of membrane;GO:0044439//peroxisomal part	-	-	--
Solyc01g017870.2	92	826	391	2	3	16	16.96	169.461	86.997	0.45	0.599	2.92	91.1393	1.323	-6.10619	5.92844e-08	4.07889e-06	--	PREDICTED: putative defensin-like protein 157 [Nicotiana tomentosiformis]	-	-	-	-	-	-	-	--
Solyc03g113350.3	177	162	120	325	316	350	2.624	2.673	2.147	5.879	5.076	5.136	2.48133	5.36367	1.1121	5.95294e-08	4.08524e-06	At1g74770	PREDICTED: zinc finger protein BRUTUS-like At1g74770 [Nicotiana attenuata]	-	-	-	-	-	-	-	--
Solyc09g074630.3	236	181	187	80	99	117	5.629	4.804	5.383	2.328	2.558	2.762	5.272	2.54933	-1.04823	6.20216e-08	4.24538e-06	At1g03010	PREDICTED: BTB/POZ domain-containing protein At1g03010 isoform X2 [Solanum lycopersicum]	-	-	-	-	GO:0016020//membrane	-	GO:0000904//cell morphogenesis involved in differentiation;GO:0009314//response to radiation;GO:0032446//protein modification by small protein conjugation	--
Solyc06g073050.2	933	658	724	1216	1633	2202	25.127	19.722	23.534	39.959	47.656	58.704	22.7943	48.773	1.09741	6.40477e-08	4.35286e-06	NAC091	NAC domain-containing protein NACMTF3 [Solanum lycopersicum]	-	-	-	-	GO:0016020//membrane;GO:0043231//intracellular membrane-bounded organelle	GO:0001071//nucleic acid binding transcription factor activity	GO:0007165//signal transduction;GO:0008152//metabolic process;GO:0009409//response to cold;GO:0010243//response to organonitrogen compound;GO:0045087//innate immune response	NAC
Solyc10g011930.1	25	56	44	1	4	3	3.949	9.843	8.388	0.193	0.685	0.469	7.39333	0.449	-4.04144	6.5108e-08	4.3893e-06	PAL5	PREDICTED: phenylalanine ammonia-lyase-like [Solanum lycopersicum]	Metabolism;Metabolism;Metabolism;Metabolism	Global and overview maps;Global and overview maps;Biosynthesis of other secondary metabolites;Amino acid metabolism	ko01100//Metabolic pathways;ko01110//Biosynthesis of secondary metabolites;ko00940//Phenylpropanoid biosynthesis;ko00360//Phenylalanine metabolism	K10775;K10775;K10775;K10775	GO:0044424//intracellular part	GO:0005488//binding;GO:0016841//ammonia-lyase activity	GO:0006558//L-phenylalanine metabolic process;GO:0006575//cellular modified amino acid metabolic process;GO:0006595//polyamine metabolic process;GO:0009411//response to UV;GO:0009414//response to water deprivation;GO:0009696//salicylic acid metabolic process;GO:0009699//phenylpropanoid biosynthetic process;GO:0009808//lignin metabolic process;GO:0009891//positive regulation of biosynthetic proces…	--
Solyc03g071690.4	383	1406	822	218	177	265	24.659	100.744	63.877	17.126	12.349	16.889	63.0933	15.4547	-2.02945	6.69197e-08	4.48882e-06	HB2	non-symbiotic hemoglobin 2 [Solanum lycopersicum]	-	-	-	-	GO:0005911//cell-cell junction;GO:0016020//membrane;GO:0030312//external encapsulating structure;GO:0044444//cytoplasmic part	GO:0022892//substrate-specific transporter activity;GO:0046906//tetrapyrrole binding;GO:0046914//transition metal ion binding	GO:0006641//triglyceride metabolic process;GO:0006807//nitrogen compound metabolic process;GO:0006950//response to stress;GO:0009725//response to hormone;GO:0009863//salicylic acid mediated signaling pathway;GO:0015669//gas transport;GO:0019222//regulation of metabolic process;GO:0032787//monocarboxylic acid metabolic process;GO:0042743//hydrogen peroxide metabolic process	--
Solyc08g005673.1	0	0	0	32	27	30	0	0	0	2.441	1.786	1.853	0.001	2.02667	10.9849	6.84333e-08	4.56745e-06	NDPS1	dimethylallylcistransferase, chloroplastic [Solanum lycopersicum]	-	-	-	-	GO:0009536//plastid	GO:0004659//prenyltransferase activity;GO:0043169//cation binding	GO:0016094//polyprenol biosynthetic process	--
Solyc08g069180.3	500	193	525	92	96	150	12.297	5.283	15.584	2.761	2.558	3.652	11.0547	2.99033	-1.88628	6.98917e-08	4.63083e-06	PUB52	PREDICTED: U-box domain-containing protein 52-like [Solanum lycopersicum]	-	-	-	-	-	GO:0004713//protein tyrosine kinase activity;GO:0032550//purine ribonucleoside binding	GO:0006468//protein phosphorylation;GO:0050896//response to stimulus	--
Solyc12g088640.2	527	290	387	104	167	214	41.726	25.554	36.983	10.047	14.328	16.773	34.7543	13.716	-1.34133	7.72089e-08	5.0897e-06	At4g34215	PREDICTED: probable carbohydrate esterase At4g34215 isoform X2 [Solanum lycopersicum]	-	-	-	-	-	-	-	--
Solyc07g007330.1	205	303	210	93	104	115	20.021	32.933	24.754	11.083	11.006	11.118	25.9027	11.069	-1.22658	7.80275e-08	5.13103e-06	--	uncharacterized LOC102585328 [Solanum tuberosum]	-	-	-	-	-	-	-	--
Solyc07g056670.3	254	104	162	32	43	67	12.354	5.629	9.51	1.899	2.266	3.226	9.16433	2.46367	-1.89522	8.02423e-08	5.25087e-06	GA2OX1	gibberellin 2-oxidase 2 [Solanum lycopersicum]	Metabolism;Metabolism	Global and overview maps;Metabolism of terpenoids and polyketides	ko01110//Biosynthesis of secondary metabolites;ko00904//Diterpenoid biosynthesis	K04125;K04125	-	GO:0016706//oxidoreductase activity, acting on paired donors, with incorporation or reduction of molecular oxygen, 2-oxoglutarate as one donor, and incorporation of one atom each of oxygen into both donors;GO:0046872//metal ion binding	GO:0044710//single-organism metabolic process	--
Solyc08g006500.4	109	104	110	12	23	44	2.053	2.18	2.501	0.276	0.469	0.82	2.24467	0.521667	-2.1053	8.42871e-08	5.48871e-06	GLR2.8	PREDICTED: glutamate receptor 2.8 [Solanum lycopersicum]	-	-	-	-	GO:0016020//membrane	-	GO:0006810//transport;GO:0044699//single-organism process	--
MSTRG.8508	1497	1128	1023	1969	2331	3667	42.606	35.728	35.141	68.377	71.888	103.311	37.825	81.192	1.102	9.19599e-08	5.92034e-06	NPF1.2	protein NRT1/ PTR FAMILY 1.2-like isoform X2 [Solanum lycopersicum]	-	-	-	-	GO:0016020//membrane	-	GO:0006810//transport	--
Solyc02g085180.5.1	1053	780	1040	338	370	646	35.815	29.537	42.682	14.021	13.652	21.743	36.0113	16.472	-1.12844	9.20215e-08	5.92034e-06	--	alpha/beta fold family protein [Solanum lycopersicum]	-	-	-	-	-	GO:0003824//catalytic activity	GO:0030001//metal ion transport	--
Solyc04g007470.3	238	269	193	116	101	100	7.727	9.72	7.563	4.595	3.553	3.214	8.33667	3.78733	-1.13829	9.44074e-08	6.05928e-06	At1g68190	PREDICTED: putative zinc finger protein At1g68190 isoform X2 [Solanum lycopersicum]	-	-	-	-	-	-	-	--
MSTRG.15517	192	26	65	5	7	11	2.943	0.444	1.202	0.094	0.116	0.167	1.52967	0.125667	-3.60554	9.81048e-08	6.28152e-06	--	Retrovirus-related Pol polyprotein from transposon TNT 1-94 [Vitis vinifera]	-	-	-	-	-	-	-	--
Solyc06g069220.1	77	45013	31988	95	46	61	3.138	2041.84	1573.65	4.725	2.032	2.461	1206.21	3.07267	-8.61677	9.99106e-08	6.35156e-06	ASPG1	PREDICTED: protein ASPARTIC PROTEASE IN GUARD CELL 1-like [Solanum lycopersicum]	-	-	-	-	-	GO:0070011//peptidase activity, acting on L-amino acid peptides	GO:0001101//response to acid chemical;GO:0019538//protein metabolic process	--
MSTRG.651	27	457	163	4	3	4	0.938	17.677	6.838	0.17	0.113	0.138	8.48433	0.140333	-5.91787	1.17033e-07	7.33553e-06	--	PREDICTED: receptor-like protein 12 [Solanum tuberosum]	-	-	-	-	-	-	-	--
Solyc10g078490.2	2459	1350	2101	559	969	1093	129.46	79.098	133.505	35.909	55.28	56.962	114.021	49.3837	-1.20719	1.2469e-07	7.76096e-06	SIP1-1	aquaporin SIP1-2-like [Solanum lycopersicum]	-	-	-	-	-	-	-	--
Solyc07g062490.1	51	50	41	121	122	171	3.46	3.775	3.357	10.016	8.968	11.484	3.53067	10.156	1.52432	1.32668e-07	8.18137e-06	EP1	PREDICTED: epidermis-specific secreted glycoprotein EP1-like [Solanum lycopersicum]	-	-	-	-	GO:0005576//extracellular region;GO:0005618//cell wall;GO:0005911//cell-cell junction;GO:0031090//organelle membrane;GO:0043231//intracellular membrane-bounded organelle;GO:0044444//cytoplasmic part	-	GO:0009725//response to hormone;GO:0044699//single-organism process	--
Solyc04g076990.3	322	301	306	501	600	805	10.602	11.03	12.161	20.128	21.407	26.238	11.2643	22.591	1.00399	1.36444e-07	8.39491e-06	RLK7	PREDICTED: receptor-like protein kinase HAIKU2 [Solanum lycopersicum]	-	-	-	-	-	-	-	--
Solyc11g066250.2	17	40	19	120	101	139	0.686	1.795	0.925	5.904	4.413	5.549	1.13533	5.28867	2.21979	1.37946e-07	8.46785e-06	SCPL48	PREDICTED: serine carboxypeptidase-like [Solanum lycopersicum]	-	-	-	-	GO:0043231//intracellular membrane-bounded organelle;GO:0044444//cytoplasmic part	GO:0004180//carboxypeptidase activity	GO:0019538//protein metabolic process	--
Solyc10g080490.2	161	198	178	68	78	96	8.558	11.713	11.42	4.41	4.493	5.051	10.5637	4.65133	-1.18339	1.45884e-07	8.91426e-06	PAP13	PREDICTED: probable plastid-lipid-associated protein 13, chloroplastic isoform X1 [Solanum lycopersicum]	-	-	-	-	GO:0009532//plastid stroma;GO:0031976//plastid thylakoid;GO:0044434//chloroplast part	-	GO:0006090//pyruvate metabolic process;GO:0009668//plastid membrane organization	--
Solyc07g041920.4	41	16	96	1	1	3	2.129	0.925	6.017	0.063	0.056	0.154	3.02367	0.091	-5.05429	1.51263e-07	9.19169e-06	CYP-3	PREDICTED: cysteine proteinase 3-like [Solanum lycopersicum]	-	-	-	-	GO:0043231//intracellular membrane-bounded organelle;GO:0044444//cytoplasmic part	GO:0070011//peptidase activity, acting on L-amino acid peptides	GO:0006090//pyruvate metabolic process;GO:0006970//response to osmotic stress;GO:0006996//organelle organization;GO:0009725//response to hormone;GO:0009746//response to hexose;GO:0010038//response to metal ion;GO:0019538//protein metabolic process;GO:0042044//fluid transport;GO:0042743//hydrogen peroxide metabolic process;GO:0044767//single-organism developmental process;GO:0070838//divalent meta…	--
Solyc07g043230.3	268	305	227	421	899	946	11.463	14.518	11.719	21.971	41.666	40.053	12.5667	34.5633	1.45964	1.63013e-07	9.80423e-06	ZIP3	PREDICTED: zinc transporter 5-like [Solanum lycopersicum]	-	-	-	-	GO:0031224//intrinsic component of membrane	GO:0016628//oxidoreductase activity, acting on the CH-CH group of donors, NAD or NADP as acceptor;GO:0046873//metal ion transmembrane transporter activity	GO:0006829//zinc II ion transport;GO:0009267//cellular response to starvation;GO:0042044//fluid transport;GO:0044710//single-organism metabolic process	--
Solyc12g013630.1	868	16055	11506	198	315	229	27.898	574.282	446.352	7.765	10.971	7.286	349.511	8.674	-5.3325	1.69093e-07	1.01244e-05	ABCG9	PREDICTED: ABC transporter G family member 9-like [Solanum lycopersicum]	-	-	-	-	GO:0031224//intrinsic component of membrane	GO:0032550//purine ribonucleoside binding;GO:0042626//ATPase activity, coupled to transmembrane movement of substances	GO:0044765//single-organism transport;GO:0071702//organic substance transport	--
Solyc06g075690.3	117	80	79	280	188	363	4.191	3.189	3.416	12.239	7.298	12.873	3.59867	10.8033	1.58594	1.71645e-07	1.02543e-05	UFC	auxin-regulated protein [Solanum lycopersicum]	-	-	-	-	GO:0016020//membrane;GO:0044464//cell part	-	-	--
MSTRG.20973	49	24	34	0	1	3	3.5	1.908	2.932	0	0.077	0.212	2.78	0.0963333	-4.85091	1.75801e-07	1.04629e-05	--	Ulp1 protease family, C-terminal catalytic domain containing protein [Solanum demissum]	-	-	-	-	-	-	-	--
Solyc05g013010.3	245	223	174	371	399	547	9.507	9.627	8.149	17.548	16.77	21.01	9.09433	18.4427	1.02001	1.75919e-07	1.04629e-05	SOT5	PREDICTED: cytosolic sulfotransferase 5-like [Solanum lycopersicum]	-	-	-	-	-	-	-	--
Solyc09g064510.3	269	180	196	485	471	456	6.423	4.783	5.649	14.13	12.187	10.778	5.61833	12.365	1.13805	1.76511e-07	1.04748e-05	TH2	PREDICTED: probable aminopyrimidine aminohydrolase, mitochondrial [Solanum lycopersicum]	-	-	-	-	GO:0016020//membrane	GO:0004672//protein kinase activity	GO:0006796//phosphate-containing compound metabolic process	--
Solyc03g044100.4	4	15	8	62	74	64	0.225	0.938	0.543	4.252	4.507	3.561	0.568667	4.10667	2.85231	1.79628e-07	1.06362e-05	PER51	peroxidase 51 precursor [Solanum lycopersicum]	Metabolism;Metabolism;Metabolism	Global and overview maps;Global and overview maps;Biosynthesis of other secondary metabolites	ko01100//Metabolic pathways;ko01110//Biosynthesis of secondary metabolites;ko00940//Phenylpropanoid biosynthesis	K00430;K00430;K00430	GO:0044424//intracellular part	GO:0003824//catalytic activity;GO:0016209//antioxidant activity;GO:0043169//cation binding;GO:0046906//tetrapyrrole binding	GO:0000041//transition metal ion transport;GO:0001101//response to acid chemical;GO:0006970//response to osmotic stress;GO:0009267//cellular response to starvation;GO:0009755//hormone-mediated signaling pathway;GO:0010053//root epidermal cell differentiation;GO:0015698//inorganic anion transport;GO:0032412//regulation of ion transmembrane transporter activity;GO:0042743//hydrogen peroxide metabol…	--
Solyc03g116890.3	55	11	29	339	95	333	2.32	0.516	1.476	17.446	4.342	13.903	1.43733	11.897	3.04913	1.85175e-07	1.09405e-05	WRKY40	probable WRKY transcription factor 40 [Solanum lycopersicum]	-	-	-	-	GO:0043231//intracellular membrane-bounded organelle	GO:0001071//nucleic acid binding transcription factor activity;GO:0003677//DNA binding	GO:0006725//cellular aromatic compound metabolic process;GO:0009617//response to bacterium;GO:0009620//response to fungus;GO:0009628//response to abiotic stimulus;GO:0009755//hormone-mediated signaling pathway;GO:0009863//salicylic acid mediated signaling pathway;GO:0010243//response to organonitrogen compound;GO:0010468//regulation of gene expression;GO:0032787//monocarboxylic acid metabolic pro…	WRKY
Solyc11g005630.1	265	185	181	338	661	781	6.886	5.35	5.677	10.717	18.612	20.09	5.971	16.473	1.46406	2.02467e-07	1.18834e-05	LECRK3	PREDICTED: G-type lectin S-receptor-like serine/threonine-protein kinase LECRK3 [Solanum lycopersicum]	-	-	-	-	-	GO:0004672//protein kinase activity;GO:0097159//organic cyclic compound binding;GO:1901363//heterocyclic compound binding	GO:0006796//phosphate-containing compound metabolic process	--
Solyc10g086570.3	440	603	545	214	307	254	42.561	64.914	63.629	25.258	32.179	24.321	57.0347	27.2527	-1.06544	2.04965e-07	1.19775e-05	--	Heat shock protein DnaJ, cysteine-rich domain-containing protein [Cynara cardunculus var. scolymus] [Cynara cardunculus]	-	-	-	-	GO:0044434//chloroplast part	GO:0005515//protein binding	GO:0006355//regulation of transcription, DNA-templated;GO:0006873//cellular ion homeostasis;GO:0009887//organ morphogenesis;GO:0009893//positive regulation of metabolic process;GO:0030001//metal ion transport;GO:0048869//cellular developmental process	--
MSTRG.15510	50	81	48	193	178	187	1.308	2.359	1.516	6.162	5.047	4.843	1.72767	5.35067	1.63089	2.11044e-07	1.23059e-05	--	hypothetical protein KY284_013452 [Solanum tuberosum]	-	-	-	-	-	-	-	--
Solyc07g065780.2	9080	5331	10329	2244	4392	3394	411.585	268.93	565.102	124.112	215.726	152.291	415.206	164.043	-1.33975	2.17928e-07	1.26521e-05	ABCG26	PREDICTED: ABC transporter G family member 26 [Solanum lycopersicum]	-	-	-	-	GO:0031224//intrinsic component of membrane	GO:0015098//molybdate ion transmembrane transporter activity;GO:0017111//nucleoside-triphosphatase activity;GO:0032550//purine ribonucleoside binding	GO:0010208//pollen wall assembly;GO:0015698//inorganic anion transport	--
Solyc02g014860.3	8	3	4	39	49	46	0.294	0.122	0.177	1.746	1.948	1.671	0.197667	1.78833	3.17747	2.34126e-07	1.35631e-05	DJC76	Chaperone protein DnaJ, partial [Noccaea caerulescens]	-	-	-	-	-	-	-	--
Solyc04g026020.3	26	24	35	135	93	119	0.591	0.607	0.96	3.743	2.29	2.677	0.719333	2.90333	2.01298	2.51902e-07	1.45281e-05	SEOB	PREDICTED: protein SIEVE ELEMENT OCCLUSION B-like [Solanum lycopersicum]	-	-	-	-	-	-	-	--
Solyc02g062130.4	255	254	237	91	150	131	11.482	12.728	12.88	4.999	7.318	5.839	12.3633	6.052	-1.03058	2.52413e-07	1.45281e-05	PETH	PREDICTED: ferredoxin--NADP reductase, leaf-type isozyme, chloroplastic-like isoform X1 [Solanum lycopersicum]	Metabolism;Metabolism	Global and overview maps;Energy metabolism	ko01100//Metabolic pathways;ko00195//Photosynthesis	K02641;K02641	GO:0005576//extracellular region;GO:0009526//plastid envelope;GO:0009532//plastid stroma;GO:0044434//chloroplast part;GO:0055035//plastid thylakoid membrane	GO:0000166//nucleotide binding;GO:0008187//poly-pyrimidine tract binding;GO:0009055//electron carrier activity;GO:0016731//oxidoreductase activity, acting on iron-sulfur proteins as donors, NAD or NADP as acceptor;GO:0046914//transition metal ion binding	GO:0006605//protein targeting;GO:0006739//NADP metabolic process;GO:0006996//organelle organization;GO:0009617//response to bacterium;GO:0009696//salicylic acid metabolic process;GO:0009755//hormone-mediated signaling pathway;GO:0009767//photosynthetic electron transport chain;GO:0009863//salicylic acid mediated signaling pathway;GO:0009886//post-embryonic morphogenesis;GO:0009893//positive regul…	--
Solyc06g064510.2	42	65	56	156	163	176	1.687	2.906	2.715	7.645	7.094	6.998	2.436	7.24567	1.5726	2.57146e-07	1.47057e-05	ROMT	PREDICTED: myricetin O-methyltransferase-like [Solanum lycopersicum]	-	-	-	-	GO:0044424//intracellular part	GO:0008171//O-methyltransferase activity;GO:0008757//S-adenosylmethionine-dependent methyltransferase activity;GO:0046983//protein dimerization activity	GO:0009820//alkaloid metabolic process	--
Solyc10g078700.3	168	160	160	356	305	391	9.106	9.651	10.467	23.543	17.913	20.978	9.74133	20.8113	1.09518	2.66289e-07	1.51316e-05	SPL9	PREDICTED: squamosa promoter-binding-like protein 9 [Solanum lycopersicum]	-	-	-	-	-	-	GO:0003006//developmental process involved in reproduction;GO:0009653//anatomical structure morphogenesis;GO:0016043//cellular component organization;GO:0044763//single-organism cellular process;GO:0048513//animal organ development;GO:0048827//phyllome development;GO:0050789//regulation of biological process	SBP
Solyc12g009440.2	327	406	257	778	623	818	35.799	49.466	33.958	103.925	73.905	88.647	39.741	88.8257	1.16035	2.67235e-07	1.51531e-05	BSD2	uncharacterized LOC102600333 [Solanum tuberosum]	-	-	-	-	GO:0009536//plastid	GO:0005515//protein binding	GO:0006090//pyruvate metabolic process;GO:0006739//NADP metabolic process;GO:0006996//organelle organization;GO:0009767//photosynthetic electron transport chain;GO:0016072//rRNA metabolic process;GO:0043623//cellular protein complex assembly	--
Solyc02g088520.4	211	226	260	93	100	133	13.078	15.582	19.461	7	6.72	8.165	16.0403	7.295	-1.13672	2.72964e-07	1.54453e-05	--	PREDICTED: probable mitochondrial saccharopine dehydrogenase-like oxidoreductase At5g39410 [Solanum lycopersicum]	-	-	-	-	-	-	-	--
Solyc09g008670.3	40047	42356	57464	5426	3504	12995	1163.24	1369.21	2014.61	192.308	110.288	373.65	1515.69	225.415	-2.74931	2.75283e-07	1.54783e-05	TD2	threonine dehydratase biosynthetic, chloroplastic [Solanum lycopersicum]	Metabolism;Metabolism;Metabolism;Metabolism;Metabolism;Metabolism	Global and overview maps;Global and overview maps;Global and overview maps;Global and overview maps;Amino acid metabolism;Amino acid metabolism	ko01100//Metabolic pathways;ko01110//Biosynthesis of secondary metabolites;ko01200//Carbon metabolism;ko01230//Biosynthesis of amino acids;ko00260//Glycine, serine and threonine metabolism;ko00290//Valine, leucine and isoleucine biosynthesis	K01754;K01754;K01754;K01754;K01754;K01754	-	-	-	--
Solyc10g045420.3	214	154	183	330	376	486	5.823	4.663	6.01	10.956	11.086	13.09	5.49867	11.7107	1.09067	2.89457e-07	1.61061e-05	OFUT20	PREDICTED: uncharacterized protein At1g04910 isoform X1 [Solanum lycopersicum]	-	-	-	-	GO:0009536//plastid	GO:0016740//transferase activity	GO:0010053//root epidermal cell differentiation	--
Solyc01g098790.2	101	104	97	27	42	44	4.184	4.795	4.85	1.365	1.885	1.804	4.60967	1.68467	-1.4522	3.12813e-07	1.72842e-05	IDM2	PREDICTED: increased DNA methylation 2 isoform X2 [Solanum lycopersicum]	-	-	-	-	-	-	GO:0006950//response to stress	--
Solyc12g038680.1	4	0	1	84	57	20	0.373	0	0.112	9.549	5.754	1.844	0.161667	5.71567	5.14383	3.13214e-07	1.72842e-05	--	Cysteine/Histidine-rich C1 domain family protein [Arabidopsis thaliana]	-	-	-	-	-	-	GO:0002376//immune system process;GO:0006812//cation transport;GO:0006952//defense response;GO:0009987//cellular process;GO:0046942//carboxylic acid transport;GO:0048364//root development;GO:0071705//nitrogen compound transport;GO:1901698//response to nitrogen compound	--
Solyc09g098160.3	104	86	66	173	203	306	5.632	5.183	4.314	11.431	11.912	16.403	5.043	13.2487	1.39349	3.14099e-07	1.72974e-05	PRN2	pirin-like protein [Solanum lycopersicum]	-	-	-	-	-	-	-	--
Solyc10g074950.2	38	40	30	172	208	92	3.297	3.863	3.142	18.21	19.556	7.902	3.434	15.2227	2.14826	3.31408e-07	1.81016e-05	--	DUF599 domain-containing protein [Cephalotus follicularis]	-	-	-	-	-	-	-	--
Solyc05g047680.4	44	41	44	7	9	6	1.468	1.522	1.772	0.285	0.325	0.198	1.58733	0.269333	-2.55914	3.32657e-07	1.81329e-05	CYP78A9	PREDICTED: cytochrome P450 78A9-like [Solanum lycopersicum]	-	-	-	-	-	-	-	--
Solyc01g006950.3	5	1	3	30	32	92	0.209	0.046	0.151	1.529	1.448	3.804	0.135333	2.26033	4.06195	3.50128e-07	1.90174e-05	SYP121	PREDICTED: syntaxin-121-like [Solanum lycopersicum]	Genetic Information Processing	Folding, sorting and degradation	ko04130//SNARE interactions in vesicular transport	K08486	-	-	-	--
Solyc12g088820.2	86	68	78	150	224	226	2.561	2.253	2.803	5.449	7.227	6.661	2.539	6.44567	1.34407	3.50305e-07	1.90174e-05	STK38L	PREDICTED: serine/threonine-protein kinase 38-like [Solanum lycopersicum]	-	-	-	-	GO:0044444//cytoplasmic part	GO:0004674//protein serine/threonine kinase activity;GO:0032550//purine ribonucleoside binding	GO:0006464//cellular protein modification process;GO:0006796//phosphate-containing compound metabolic process	--
Solyc03g063730.4	60	90	70	172	198	232	2.207	3.684	3.107	7.719	7.891	8.447	2.99933	8.019	1.41878	3.56675e-07	1.9324e-05	DTX21	PREDICTED: protein DETOXIFICATION 21 [Solanum lycopersicum]	-	-	-	-	GO:0016020//membrane	GO:0015291//secondary active transmembrane transporter activity	GO:0000097//sulfur amino acid biosynthetic process;GO:0009608//response to symbiont;GO:0044765//single-organism transport	--
Solyc06g007680.1	413	285	370	126	160	230	20.822	15.991	22.514	7.751	8.741	11.478	19.7757	9.32333	-1.08481	3.65602e-07	1.97278e-05	FBL12	PREDICTED: F-box/LRR-repeat protein 12 [Solanum lycopersicum]	-	-	-	-	GO:0043231//intracellular membrane-bounded organelle	-	GO:0019941//modification-dependent protein catabolic process	--
Solyc08g077170.3	478	652	1059	115	223	328	14.776	22.43	39.511	4.338	7.47	10.037	25.5723	7.28167	-1.81224	3.72055e-07	1.99953e-05	NPF7.3	PREDICTED: protein NRT1/ PTR FAMILY 7.3 [Solanum lycopersicum]	-	-	-	-	GO:0031224//intrinsic component of membrane	GO:0015103//inorganic anion transmembrane transporter activity;GO:0015291//secondary active transmembrane transporter activity	GO:0000041//transition metal ion transport;GO:0006575//cellular modified amino acid metabolic process;GO:0006595//polyamine metabolic process;GO:0006725//cellular aromatic compound metabolic process;GO:0009267//cellular response to starvation;GO:0009755//hormone-mediated signaling pathway;GO:0015698//inorganic anion transport	--
Solyc05g005540.4	820	2605	2515	286	207	355	22.941	81.138	84.962	9.754	6.283	9.842	63.0137	8.62633	-2.86885	3.8807e-07	2.06898e-05	GP3	polygalacturonase non-catalytic subunit AroGP3 precursor [Solanum lycopersicum]	-	-	-	-	GO:0005576//extracellular region;GO:0030312//external encapsulating structure	-	GO:0003006//developmental process involved in reproduction;GO:0006073//cellular glucan metabolic process;GO:0009826//unidimensional cell growth;GO:0032535//regulation of cellular component size;GO:0042546//cell wall biogenesis;GO:0043479//pigment accumulation in tissues in response to UV light;GO:0045491//xylan metabolic process;GO:0048509//regulation of meristem development;GO:0048588//developme…	--
Solyc03g113040.4	103	53	70	206	199	222	2.077	1.189	1.704	5.068	4.348	4.431	1.65667	4.61567	1.47826	3.97012e-07	2.11245e-05	ABCA7	PREDICTED: ABC transporter A family member 7 [Solanum lycopersicum]	-	-	-	-	GO:0031224//intrinsic component of membrane	GO:0032550//purine ribonucleoside binding;GO:0042626//ATPase activity, coupled to transmembrane movement of substances	GO:0015846//polyamine transport	--
Solyc09g014280.1	1960	3234	2364	1213	994	1518	85.953	157.835	125.127	64.906	47.235	65.897	122.972	59.346	-1.0511	4.2182e-07	2.23556e-05	DCR	PREDICTED: uncharacterized acetyltransferase At3g50280 [Solanum lycopersicum]	-	-	-	-	-	GO:0016747//transferase activity, transferring acyl groups other than amino-acyl groups	GO:0009628//response to abiotic stimulus	--
Solyc10g055760.2	625	474	456	746	1525	1788	28.717	24.238	25.288	41.823	75.926	81.323	26.081	66.3573	1.34726	4.40299e-07	2.32888e-05	NAC022	PREDICTED: NAC domain-containing protein 35 [Solanum lycopersicum]	-	-	-	-	GO:0043231//intracellular membrane-bounded organelle	-	GO:0009653//anatomical structure morphogenesis;GO:0010468//regulation of gene expression;GO:0034645//cellular macromolecule biosynthetic process;GO:0048731//system development	NAC
Solyc10g011700.4	157	139	146	54	77	73	9.437	9.298	10.592	3.961	5.015	4.344	9.77567	4.44	-1.13864	4.45451e-07	2.35149e-05	--	-	-	-	-	-	-	-	-	--
Solyc10g086640.3	29	12	18	88	91	81	2.104	0.969	1.576	7.79	7.154	5.817	1.54967	6.92033	2.15888	4.48531e-07	2.36309e-05	BLH9	PREDICTED: BEL1-like homeodomain protein 9 isoform X2 [Solanum lycopersicum]	-	-	-	-	GO:0044424//intracellular part	GO:0000975//regulatory region DNA binding	GO:0006355//regulation of transcription, DNA-templated;GO:0007389//pattern specification process;GO:0009653//anatomical structure morphogenesis;GO:0009791//post-embryonic development;GO:0016458//gene silencing;GO:0040029//regulation of gene expression, epigenetic;GO:0048507//meristem development;GO:0048523//negative regulation of cellular process;GO:0048608//reproductive structure development	--
Solyc02g093310.3	194	142	131	289	486	367	7.665	6.244	6.247	13.933	20.808	14.354	6.71867	16.365	1.28437	4.57954e-07	2.40799e-05	At5g67130	PREDICTED: PI-PLC X domain-containing protein At5g67130-like isoform X2 [Solanum pennellii]	-	-	-	-	GO:0005911//cell-cell junction	GO:0016772//transferase activity, transferring phosphorus-containing groups;GO:0042578//phosphoric ester hydrolase activity	GO:0006796//phosphate-containing compound metabolic process;GO:0044238//primary metabolic process	--
Solyc03g119250.4	134	75	103	216	265	357	4.563	2.842	4.233	8.975	9.779	12.034	3.87933	10.2627	1.40353	4.68051e-07	2.45626e-05	SARD1	PREDICTED: protein SAR DEFICIENT 1 [Solanum lycopersicum]	-	-	-	-	-	-	GO:0009617//response to bacterium;GO:0009696//salicylic acid metabolic process;GO:0009719//response to endogenous stimulus;GO:0009814//defense response, incompatible interaction;GO:0009863//salicylic acid mediated signaling pathway;GO:0031323//regulation of cellular metabolic process;GO:0031347//regulation of defense response;GO:0044260//cellular macromolecule metabolic process;GO:0060255//regula…	--
Solyc05g011880.3	1	2	5	40	33	45	0.074	0.165	0.449	3.628	2.658	3.311	0.229333	3.199	3.8021	4.70357e-07	2.46164e-05	--	PREDICTED: suppressor of disruption of TFIIS-like [Solanum pennellii]	Metabolism	Metabolism of cofactors and vitamins	ko00760//Nicotinate and nicotinamide metabolism	K18551	-	GO:0003824//catalytic activity	-	--
Solyc12g088170.2	289	158	173	328	899	1097	10.786	6.563	7.793	14.937	36.358	40.53	8.38067	30.6083	1.86879	4.70916e-07	2.46164e-05	BEAT	anthocyanin acyltransferase [Solanum lycopersicum]	Metabolism;Metabolism;Metabolism;Metabolism;Metabolism	Global and overview maps;Global and overview maps;Biosynthesis of other secondary metabolites;Biosynthesis of other secondary metabolites;Biosynthesis of other secondary metabolites	ko01100//Metabolic pathways;ko01110//Biosynthesis of secondary metabolites;ko00940//Phenylpropanoid biosynthesis;ko00941//Flavonoid biosynthesis;ko00945//Stilbenoid, diarylheptanoid and gingerol biosynthesis	K13065;K13065;K13065;K13065;K13065	-	GO:0016746//transferase activity, transferring acyl groups	-	--
Solyc02g092680.1	49	300	368	25	31	45	1.314	8.952	11.909	0.818	0.901	1.194	7.39167	0.971	-2.92836	4.72493e-07	2.46507e-05	SBT1.7	PREDICTED: subtilisin-like protease SBT1.7 [Solanum lycopersicum]	-	-	-	-	GO:0005576//extracellular region;GO:0005618//cell wall	GO:0004175//endopeptidase activity;GO:0005515//protein binding	GO:0003006//developmental process involved in reproduction;GO:0009892//negative regulation of metabolic process;GO:0010191//mucilage metabolic process;GO:0019538//protein metabolic process;GO:0044702//single organism reproductive process	--
Solyc04g071590.3	0	1	0	28	18	131	0	0.1	0	3.083	1.76	11.704	0.0333333	5.51567	7.37043	4.78242e-07	2.48454e-05	ASR3	abscisic stress-ripening protein 3 [Solanum lycopersicum]	-	-	-	-	GO:0043231//intracellular membrane-bounded organelle;GO:0044444//cytoplasmic part	-	GO:0050896//response to stimulus	--
Solyc02g080110.3	190	103	68	407	448	318	10.7	6.455	4.622	27.966	27.337	17.727	7.259	24.3433	1.74568	4.7901e-07	2.48454e-05	--	PREDICTED: uncharacterized protein LOC101263370 isoform X1 [Solanum lycopersicum]	-	-	-	-	-	-	-	--
Solyc01g079300.4	44	21	12	207	141	94	0.997	0.53	0.328	5.724	3.463	2.109	0.618333	3.76533	2.60632	4.82356e-07	2.49706e-05	STS1	PREDICTED: stachyose synthase [Solanum lycopersicum]	Metabolism	Carbohydrate metabolism	ko00052//Galactose metabolism	K06611	GO:0009536//plastid	GO:0008378//galactosyltransferase activity;GO:0016772//transferase activity, transferring phosphorus-containing groups	GO:0001101//response to acid chemical;GO:0005985//sucrose metabolic process;GO:0006950//response to stress;GO:0010325//raffinose family oligosaccharide biosynthetic process;GO:0019318//hexose metabolic process;GO:0019406//hexitol biosynthetic process	--
Solyc01g087690.3	220	163	116	37	74	71	10.539	8.69	6.707	2.163	3.841	3.367	8.64533	3.12367	-1.46868	4.83506e-07	2.49818e-05	SIGD	PREDICTED: RNA polymerase sigma factor sigD, chloroplastic isoform X1 [Solanum lycopersicum]	-	-	-	-	GO:0009536//plastid	GO:0001071//nucleic acid binding transcription factor activity;GO:0003676//nucleic acid binding;GO:0016987//sigma factor activity;GO:0034062//RNA polymerase activity	GO:0005982//starch metabolic process;GO:0005984//disaccharide metabolic process;GO:0006739//NADP metabolic process;GO:0008299//isoprenoid biosynthetic process;GO:0009451//RNA modification;GO:0009639//response to red or far red light;GO:0009658//chloroplast organization;GO:0010468//regulation of gene expression;GO:0034645//cellular macromolecule biosynthetic process;GO:0034660//ncRNA metabolic pro…	Sigma70-like
Solyc12g096320.2	1264	2104	1075	551	807	616	65.635	121.588	67.374	34.911	45.407	31.663	84.8657	37.327	-1.18496	4.98681e-07	2.55113e-05	GGCT2;1	PREDICTED: gamma-glutamylcyclotransferase 2-1 [Solanum lycopersicum]	Metabolism;Metabolism	Global and overview maps;Metabolism of other amino acids	ko01100//Metabolic pathways;ko00480//Glutathione metabolism	K22596;K22596	-	-	-	--
Solyc07g042390.3	208	218	140	570	581	376	22.367	26.089	18.171	74.79	67.701	40.025	22.209	60.8387	1.45384	4.99473e-07	2.55113e-05	PMEI3	plant invertase/pectin methylesterase inhibitor superfamily protein precursor [Solanum lycopersicum]	-	-	-	-	GO:0009536//plastid	GO:0004857//enzyme inhibitor activity;GO:0052689//carboxylic ester hydrolase activity	GO:0009892//negative regulation of metabolic process;GO:0009933//meristem structural organization;GO:0010087//phloem or xylem histogenesis	--
Solyc06g049020.1	277	322	266	677	498	767	25.455	32.931	29.503	75.909	49.589	69.77	29.2963	65.0893	1.1517	5.08668e-07	2.58821e-05	--	PREDICTED: uncharacterized protein LOC101254906 [Solanum lycopersicum]	-	-	-	-	GO:0043231//intracellular membrane-bounded organelle	-	-	--
Solyc01g099570.4	3	13195	5891	12	3	11	0.274	1341.31	649.45	1.337	0.297	0.995	663.677	0.876333	-9.56479	5.11442e-07	2.59739e-05	--	PREDICTED: desiccation-related protein PCC13-62-like [Solanum tuberosum]	-	-	-	-	-	-	-	--
Solyc02g032100.4	770	469	406	1174	2172	1213	37.034	25.104	23.569	68.897	113.198	57.752	28.569	79.949	1.48463	5.30543e-07	2.6842e-05	ZIP5	PREDICTED: zinc transporter 8-like [Solanum lycopersicum]	-	-	-	-	GO:0031224//intrinsic component of membrane	GO:0016628//oxidoreductase activity, acting on the CH-CH group of donors, NAD or NADP as acceptor;GO:0046873//metal ion transmembrane transporter activity	GO:0006829//zinc II ion transport;GO:0009267//cellular response to starvation;GO:0042044//fluid transport;GO:0044710//single-organism metabolic process	--
Solyc11g018774.1	4	8	0	48	57	44	0.235	0.522	0	3.446	3.624	2.566	0.252333	3.212	3.67007	5.50175e-07	2.77305e-05	PER5	PREDICTED: lignin-forming anionic peroxidase [Solanum pennellii]	Metabolism;Metabolism;Metabolism	Global and overview maps;Global and overview maps;Biosynthesis of other secondary metabolites	ko01100//Metabolic pathways;ko01110//Biosynthesis of secondary metabolites;ko00940//Phenylpropanoid biosynthesis	K00430;K00430;K00430	-	GO:0003824//catalytic activity;GO:0016209//antioxidant activity;GO:0043169//cation binding;GO:0046906//tetrapyrrole binding	GO:0001666//response to hypoxia;GO:0044710//single-organism metabolic process	--
Solyc10g085420.3	63	43	59	137	145	254	5.241	3.981	5.924	13.907	13.072	20.918	5.04867	15.9657	1.661	5.60569e-07	2.80956e-05	At5g01750	PREDICTED: protein LURP-one-related 10 [Solanum lycopersicum]	-	-	-	-	GO:0009536//plastid	-	GO:0006568//tryptophan metabolic process;GO:0006873//cellular ion homeostasis;GO:0009267//cellular response to starvation;GO:0009683//indoleacetic acid metabolic process;GO:0030001//metal ion transport	--
Solyc09g011630.3	20	28	18	89	72	98	1.133	1.765	1.23	6.15	4.418	5.494	1.376	5.354	1.96014	5.9714e-07	2.97613e-05	PRP1	uncharacterized LOC543814 [Solanum lycopersicum]	Metabolism	Metabolism of other amino acids	ko00480//Glutathione metabolism	K00799	GO:0005737//cytoplasm	GO:0016765//transferase activity, transferring alkyl or aryl (other than methyl) groups	GO:0006511//ubiquitin-dependent protein catabolic process;GO:0009062//fatty acid catabolic process;GO:0009404//toxin metabolic process;GO:0010038//response to metal ion;GO:0014070//response to organic cyclic compound;GO:0035966//response to topologically incorrect protein;GO:0043248//proteasome assembly	--
Solyc07g006480.4	250	218	155	436	379	672	7.269	7.054	5.439	15.468	11.94	19.341	6.58733	15.583	1.24221	6.25328e-07	3.10506e-05	At5g48380	PREDICTED: probably inactive leucine-rich repeat receptor-like protein kinase At5g48380 [Solanum pennellii]	-	-	-	-	-	-	-	--
Solyc09g089730.3	387	561	358	213	109	156	16.21	26.151	18.098	10.886	4.947	6.468	20.153	7.43367	-1.43885	6.40261e-07	3.16161e-05	ACO3	PREDICTED: 1-aminocyclopropane-1-carboxylate oxidase homolog [Solanum lycopersicum]	-	-	-	-	-	GO:0016706//oxidoreductase activity, acting on paired donors, with incorporation or reduction of molecular oxygen, 2-oxoglutarate as one donor, and incorporation of one atom each of oxygen into both donors;GO:0043169//cation binding	GO:0044710//single-organism metabolic process	--
Solyc04g076980.3	141	106	107	215	249	292	6.814	5.701	6.241	12.678	13.039	13.969	6.252	13.2287	1.08128	6.41798e-07	3.16337e-05	RLK7	PREDICTED: receptor-like protein kinase HAIKU2 [Solanum lycopersicum]	-	-	-	-	GO:0016020//membrane	GO:0004672//protein kinase activity	GO:0006468//protein phosphorylation;GO:0006952//defense response;GO:0009791//post-embryonic development;GO:0044763//single-organism cellular process;GO:0048731//system development;GO:0050794//regulation of cellular process;GO:0051716//cellular response to stimulus	--
Solyc06g069250.2	115	107	139	8	33	41	14.808	15.334	21.603	1.257	4.605	5.226	17.2483	3.696	-2.22242	6.78631e-07	3.3144e-05	--	PREDICTED: uncharacterized protein LOC104648041 [Solanum lycopersicum]	-	-	-	-	-	-	-	--
Solyc01g107190.3	74	74	71	214	150	237	4.8	5.342	5.559	16.938	10.543	15.218	5.23367	14.233	1.44335	6.86179e-07	3.33301e-05	LBD37	PREDICTED: LOB domain-containing protein 37-like [Solanum lycopersicum]	-	-	-	-	-	-	GO:0001101//response to acid chemical;GO:0006694//steroid biosynthetic process;GO:0015698//inorganic anion transport	LOB
MSTRG.13016	63	70	52	133	152	184	1.516	1.874	1.51	3.904	3.962	4.382	1.63333	4.08267	1.32169	7.11962e-07	3.42099e-05	--	serine/threonine-protein phosphatase 7 long form homolog [Solanum lycopersicum]	-	-	-	-	-	-	-	--
MSTRG.990	318	257	209	125	56	76	6.14	6.897	6.021	3.17	1.132	1.92	6.35267	2.074	-1.61495	7.21044e-07	3.43993e-05	--	Retrovirus-related Pol polyprotein from transposon TNT 1-94 [Vitis vinifera]	-	-	-	-	-	GO:0003824//catalytic activity;GO:0097159//organic cyclic compound binding;GO:1901363//heterocyclic compound binding	GO:0008152//metabolic process;GO:0009987//cellular process	--
Solyc08g083500.2	47	31	18	1	1	3	1.658	1.217	0.767	0.043	0.038	0.105	1.214	0.062	-4.29136	7.42878e-07	3.52633e-05	CYP75B137	PREDICTED: flavonoid 3'-monooxygenase-like [Solanum lycopersicum]	-	-	-	-	-	-	-	--
Solyc01g073930.3	162	143	99	265	274	321	6.753	6.634	4.981	13.478	12.376	13.245	6.12267	13.033	1.08994	7.43107e-07	3.52633e-05	NTAN1	PREDICTED: protein N-terminal asparagine amidohydrolase isoform X1 [Solanum lycopersicum]	-	-	-	-	GO:0009536//plastid	GO:0016811//hydrolase activity, acting on carbon-nitrogen (but not peptide) bonds, in linear amides	GO:0006498//N-terminal protein lipidation;GO:0007165//signal transduction	--
Solyc08g076790.3	1928	13951	10670	160	352	777	95.067	765.574	635.015	9.626	18.808	37.926	498.552	22.12	-4.49432	7.78794e-07	3.68262e-05	SNL6	PREDICTED: cinnamoyl-CoA reductase-like SNL6 isoform X2 [Solanum lycopersicum]	-	-	-	-	-	GO:0016616//oxidoreductase activity, acting on the CH-OH group of donors, NAD or NADP as acceptor;GO:0048037//cofactor binding	GO:0008202//steroid metabolic process;GO:0009411//response to UV;GO:0009812//flavonoid metabolic process;GO:0034285//response to disaccharide;GO:0044711//single-organism biosynthetic process;GO:1901362//organic cyclic compound biosynthetic process	--
Solyc02g068400.3	19651	51356	49403	2198	4489	9179	743.499	2162.44	2256.03	101.471	184.04	343.78	1720.66	209.764	-3.03612	7.96582e-07	3.76009e-05	QRT3	PREDICTED: polygalacturonase QRT3 [Solanum lycopersicum]	-	-	-	-	GO:0030312//external encapsulating structure	GO:0004553//hydrolase activity, hydrolyzing O-glycosyl compounds	GO:0000904//cell morphogenesis involved in differentiation;GO:0009664//plant-type cell wall organization;GO:0010208//pollen wall assembly	--
Solyc03g111710.3	94	69	50	197	159	217	3.889	3.177	2.497	9.944	7.128	8.887	3.18767	8.653	1.4407	8.26417e-07	3.86682e-05	BT1	PREDICTED: BTB/POZ and TAZ domain-containing protein 1 [Solanum lycopersicum]	-	-	-	-	GO:0043231//intracellular membrane-bounded organelle	GO:0005515//protein binding;GO:0046914//transition metal ion binding;GO:0090595//acetyl-CoA:L-lysine N6-acetyltransferase	GO:0000302//response to reactive oxygen species;GO:0001101//response to acid chemical;GO:0006970//response to osmotic stress;GO:0009755//hormone-mediated signaling pathway;GO:0009756//carbohydrate mediated signaling;GO:0010468//regulation of gene expression;GO:0016570//histone modification;GO:0032446//protein modification by small protein conjugation;GO:0045740//positive regulation of DNA replica…	TAZ
Solyc04g078880.3	6	4	1	48	32	42	0.317	0.235	0.064	3.097	1.834	2.198	0.205333	2.37633	3.5327	8.37059e-07	3.90052e-05	COR27	PREDICTED: uncharacterized protein LOC101253889 [Solanum lycopersicum]	-	-	-	-	-	-	GO:0009628//response to abiotic stimulus	--
Solyc06g062920.3	29	5	10	67	88	218	0.974	0.187	0.406	2.747	3.204	7.251	0.522333	4.40067	3.07468	8.53261e-07	3.96205e-05	RIPK	auxin-regulated dual specificity cytosolic kinase [Solanum lycopersicum]	-	-	-	-	-	GO:0004672//protein kinase activity;GO:0032550//purine ribonucleoside binding	GO:0006468//protein phosphorylation	--
Solyc08g005333.1	171	116	120	38	48	75	4.316	3.258	3.656	1.17	1.313	1.874	3.74333	1.45233	-1.36595	8.5417e-07	3.96205e-05	At5g02910	PREDICTED: F-box protein At5g03100-like isoform X2 [Solanum pennellii]	-	-	-	-	-	-	-	--
Solyc12g010810.1	55	395	477	3	12	17	5.27	42.119	55.162	0.351	1.246	1.612	34.1837	1.06967	-4.99807	8.90266e-07	4.10105e-05	LBD2	PREDICTED: LOB domain-containing protein 2 [Solanum lycopersicum]	-	-	-	-	-	-	-	LOB
Solyc09g089530.3	196	143	162	73	86	88	22.993	18.669	22.938	10.449	10.932	10.219	21.5333	10.5333	-1.03161	9.11468e-07	4.18431e-05	PIIF	PREDICTED: proteinase inhibitor 1-like [Solanum lycopersicum]	-	-	-	-	GO:0030312//external encapsulating structure	GO:0030414//peptidase inhibitor activity	GO:0006950//response to stress;GO:0009620//response to fungus;GO:0010466//negative regulation of peptidase activity	--
Solyc09g018280.1	684	472	479	877	1071	1702	31.145	23.918	26.324	48.724	52.842	76.714	27.129	59.4267	1.13127	9.37497e-07	4.28177e-05	CIPK14	PREDICTED: CBL-interacting serine/threonine-protein kinase 14 [Solanum lycopersicum]	-	-	-	-	GO:0005911//cell-cell junction;GO:0016020//membrane;GO:0043231//intracellular membrane-bounded organelle	GO:0004672//protein kinase activity;GO:0005515//protein binding;GO:0032550//purine ribonucleoside binding	GO:0001101//response to acid chemical;GO:0006464//cellular protein modification process;GO:0006796//phosphate-containing compound metabolic process;GO:0006950//response to stress;GO:0009617//response to bacterium;GO:0009620//response to fungus;GO:0009628//response to abiotic stimulus;GO:0009694//jasmonic acid metabolic process;GO:0009755//hormone-mediated signaling pathway;GO:0010260//organ senes…	--
Solyc04g077460.3	187	169	139	303	445	341	6.812	6.851	6.111	13.467	17.565	12.296	6.59133	14.4427	1.13169	9.51329e-07	4.33016e-05	AVT6A	PREDICTED: sodium-coupled neutral amino acid transporter 5-like [Solanum lycopersicum]	-	-	-	-	GO:0031090//organelle membrane;GO:0031224//intrinsic component of membrane;GO:0043231//intracellular membrane-bounded organelle	-	GO:0046942//carboxylic acid transport	--
Solyc09g010160.3	5	14	13	82	53	73	0.349	1.086	1.094	6.975	4.004	5.038	0.843	5.339	2.66297	9.60765e-07	4.36206e-05	NAC090	PREDICTED: NAC domain-containing protein 90-like isoform X1 [Solanum lycopersicum]	-	-	-	-	-	-	GO:0010467//gene expression;GO:0034645//cellular macromolecule biosynthetic process	NAC
Solyc07g015960.1	484	45178	24109	345	114	232	21.648	2248.82	1301.5	18.828	5.525	10.272	1190.65	11.5417	-6.68876	1.02579e-06	4.60644e-05	SHT	PREDICTED: spermidine hydroxycinnamoyl transferase [Solanum lycopersicum]	Metabolism;Metabolism;Metabolism;Metabolism;Metabolism	Global and overview maps;Global and overview maps;Biosynthesis of other secondary metabolites;Biosynthesis of other secondary metabolites;Biosynthesis of other secondary metabolites	ko01100//Metabolic pathways;ko01110//Biosynthesis of secondary metabolites;ko00940//Phenylpropanoid biosynthesis;ko00941//Flavonoid biosynthesis;ko00945//Stilbenoid, diarylheptanoid and gingerol biosynthesis	K13065;K13065;K13065;K13065;K13065	-	GO:0016410//N-acyltransferase activity	GO:0010208//pollen wall assembly;GO:0043604//amide biosynthetic process	--
Solyc05g052450.3	323	97	247	47	38	82	13.39	4.475	12.359	2.377	1.707	3.365	10.0747	2.483	-2.02058	1.03016e-06	4.61829e-05	TBL33	PREDICTED: protein trichome birefringence-like 33 [Solanum lycopersicum]	-	-	-	-	-	-	-	--
Solyc04g082000.4	682	437	553	191	240	386	11.888	8.477	11.632	4.054	4.527	6.66	10.6657	5.08033	-1.06998	1.04683e-06	4.68516e-05	PLDDELTA	PREDICTED: phospholipase D delta-like [Solanum lycopersicum]	Metabolism;Metabolism;Cellular Processes;Metabolism;Metabolism	Global and overview maps;Global and overview maps;Transport and catabolism;Lipid metabolism;Lipid metabolism	ko01100//Metabolic pathways;ko01110//Biosynthesis of secondary metabolites;ko04144//Endocytosis;ko00564//Glycerophospholipid metabolism;ko00565//Ether lipid metabolism	K01115;K01115;K01115;K01115;K01115	GO:0005911//cell-cell junction;GO:0016020//membrane;GO:0043231//intracellular membrane-bounded organelle	GO:0004620//phospholipase activity;GO:0046872//metal ion binding	GO:0006650//glycerophospholipid metabolic process;GO:0006950//response to stress;GO:0008219//cell death;GO:0009787//regulation of abscisic acid-activated signaling pathway;GO:0010119//regulation of stomatal movement	--
Solyc01g108680.4	21	62	28	3	3	1	1.055	3.467	1.698	0.184	0.163	0.05	2.07333	0.132333	-3.9697	1.06284e-06	4.73311e-05	PNAE	PREDICTED: polyneuridine-aldehyde esterase isoform X2 [Solanum lycopersicum]	-	-	-	-	-	-	-	--
Solyc11g073130.2	78	131	63	244	236	309	5.566	10.403	5.426	21.243	18.247	21.825	7.13167	20.4383	1.51897	1.09275e-06	4.85818e-05	HACD2	PREDICTED: very-long-chain (3R)-3-hydroxyacyl-CoA dehydratase 2 [Solanum lycopersicum]	Metabolism;Metabolism;Metabolism;Metabolism;Metabolism	Global and overview maps;Global and overview maps;Global and overview maps;Lipid metabolism;Lipid metabolism	ko01100//Metabolic pathways;ko01110//Biosynthesis of secondary metabolites;ko01212//Fatty acid metabolism;ko00062//Fatty acid elongation;ko01040//Biosynthesis of unsaturated fatty acids	K10703;K10703;K10703;K10703;K10703	-	-	-	--
Solyc12g019410.3	86	56	58	207	218	154	2.741	1.986	2.231	8.05	7.529	4.858	2.31933	6.81233	1.55444	1.10715e-06	4.89782e-05	ILK1	PREDICTED: serine/threonine-protein kinase STY17-like isoform X1 [Solanum lycopersicum]	-	-	-	-	GO:0016020//membrane	GO:0004702//receptor signaling protein serine/threonine kinase activity;GO:0032550//purine ribonucleoside binding	GO:0007166//cell surface receptor signaling pathway;GO:0010646//regulation of cell communication;GO:0032147//activation of protein kinase activity	--
Solyc03g097570.3	27	27	20	65	102	96	1.457	1.624	1.303	4.28	5.964	5.137	1.46133	5.127	1.81083	1.12111e-06	4.94323e-05	SWEET10	PREDICTED: bidirectional sugar transporter N3-like [Solanum lycopersicum]	-	-	-	-	GO:0031224//intrinsic component of membrane	-	GO:0008643//carbohydrate transport	--
Solyc10g085280.1	114	122	109	37	42	64	4.842	5.767	5.588	1.917	1.933	2.691	5.399	2.18033	-1.30814	1.17604e-06	5.15246e-05	UGT76E1	PREDICTED: UDP-glucose iridoid glucosyltransferase-like [Solanum lycopersicum]	-	-	-	-	-	GO:0008194//UDP-glycosyltransferase activity;GO:0016758//transferase activity, transferring hexosyl groups	GO:0016099//monoterpenoid biosynthetic process	--
Solyc01g079140.2	110	141	121	230	285	334	11.684	16.667	15.512	29.809	32.802	35.118	14.621	32.5763	1.15578	1.18887e-06	5.19918e-05	--	PREDICTED: uncharacterized protein LOC107853108 [Capsicum annuum]	-	-	-	-	-	-	-	--
Solyc07g053760.4	183	161	143	287	298	445	8.844	8.659	8.341	16.923	15.605	21.288	8.61467	17.9387	1.05821	1.26255e-06	5.48554e-05	At4g28400	PREDICTED: probable protein phosphatase 2C 58 isoform X1 [Solanum lycopersicum]	-	-	-	-	-	GO:0004721//phosphoprotein phosphatase activity;GO:0043169//cation binding	GO:0006568//tryptophan metabolic process;GO:0006796//phosphate-containing compound metabolic process;GO:0009683//indoleacetic acid metabolic process;GO:0009814//defense response, incompatible interaction	--
Solyc10g049890.3	634	426	418	1204	1032	939	17.843	13.343	14.199	41.345	31.472	26.16	15.1283	32.9923	1.12488	1.27781e-06	5.52329e-05	PGDH1	PREDICTED: D-3-phosphoglycerate dehydrogenase 1, chloroplastic-like [Solanum lycopersicum]	Metabolism;Metabolism;Metabolism;Metabolism	Global and overview maps;Global and overview maps;Global and overview maps;Amino acid metabolism	ko01100//Metabolic pathways;ko01200//Carbon metabolism;ko01230//Biosynthesis of amino acids;ko00260//Glycine, serine and threonine metabolism	K00058;K00058;K00058;K00058	GO:0009532//plastid stroma	GO:0000166//nucleotide binding;GO:0016614//oxidoreductase activity, acting on CH-OH group of donors;GO:0031406//carboxylic acid binding;GO:0032550//purine ribonucleoside binding	GO:0003006//developmental process involved in reproduction;GO:0006563//L-serine metabolic process;GO:0048229//gametophyte development	--
Solyc12g096790.1	97	156	136	40	51	29	4.368	7.817	7.405	2.198	2.488	1.293	6.53	1.993	-1.71214	1.28686e-06	5.54614e-05	BEAT	PREDICTED: pelargonidin 3-O-(6-caffeoylglucoside) 5-O-(6-O-malonylglucoside) 4'''-malonyltransferase-like [Solanum lycopersicum]	-	-	-	-	-	GO:0016746//transferase activity, transferring acyl groups	-	--
Solyc02g079170.3	249	197	160	383	353	500	6.589	5.801	5.11	12.366	10.122	13.097	5.83333	11.8617	1.02391	1.32784e-06	5.69523e-05	NDB2	PREDICTED: external alternative NAD(P)H-ubiquinone oxidoreductase B2, mitochondrial [Solanum lycopersicum]	-	-	-	-	-	-	-	--
Solyc02g080760.1	29506	14125	21799	8252	13054	10521	3848.46	2050.32	3431.69	1313.27	1844.96	1358.39	3110.16	1505.54	-1.04671	1.34889e-06	5.76706e-05	--	PREDICTED: glycine-rich protein 5 [Solanum lycopersicum]	-	-	-	-	-	-	-	--
Solyc06g071620.3	117	203	135	31	64	58	1.155	2.23	1.608	0.373	0.684	0.567	1.66433	0.541333	-1.62036	1.38639e-06	5.91792e-05	BRR2A	PREDICTED: LOW QUALITY PROTEIN: DExH-box ATP-dependent RNA helicase DExH12-like [Solanum lycopersicum]	Genetic Information Processing	Transcription	ko03040//Spliceosome	K12854	GO:0005911//cell-cell junction;GO:0032991//macromolecular complex;GO:0043231//intracellular membrane-bounded organelle;GO:0043232//intracellular non-membrane-bounded organelle;GO:0044423//virion part;GO:0044444//cytoplasmic part	GO:0032550//purine ribonucleoside binding;GO:0042623//ATPase activity, coupled	GO:0000280//nuclear division;GO:0003006//developmental process involved in reproduction;GO:0009117//nucleotide metabolic process;GO:0009606//tropism;GO:0033043//regulation of organelle organization;GO:0044260//cellular macromolecule metabolic process	--
Solyc08g080040.4	144	96	117	185	518	569	5.994	4.447	5.878	9.396	23.365	23.442	5.43967	18.7343	1.78409	1.50313e-06	6.35541e-05	ANT17	PREDICTED: leucoanthocyanidin dioxygenase isoform X2 [Solanum lycopersicum]	Metabolism;Metabolism;Metabolism	Global and overview maps;Global and overview maps;Biosynthesis of other secondary metabolites	ko01100//Metabolic pathways;ko01110//Biosynthesis of secondary metabolites;ko00941//Flavonoid biosynthesis	K05277;K05277;K05277	-	GO:0016706//oxidoreductase activity, acting on paired donors, with incorporation or reduction of molecular oxygen, 2-oxoglutarate as one donor, and incorporation of one atom each of oxygen into both donors;GO:0019842//vitamin binding;GO:0043169//cation binding	GO:0001101//response to acid chemical;GO:0006950//response to stress;GO:0006996//organelle organization;GO:0009699//phenylpropanoid biosynthetic process;GO:0009813//flavonoid biosynthetic process	--
Solyc01g099580.3	12	5157	1522	8	15	13	0.42	201.088	64.364	0.342	0.569	0.451	88.624	0.454	-7.60886	1.51317e-06	6.36767e-05	--	PREDICTED: desiccation-related protein PCC13-62-like [Solanum lycopersicum]	-	-	-	-	-	-	-	--
Solyc02g091000.4	70	71	52	148	141	187	3.466	3.912	3.107	8.941	7.564	9.165	3.495	8.55667	1.29176	1.52911e-06	6.41461e-05	--	PREDICTED: uncharacterized protein LOC101266178 [Solanum lycopersicum]	-	-	-	-	GO:0009536//plastid;GO:0016020//membrane	-	GO:0048588//developmental cell growth	--
Solyc02g089690.3	583	178	235	1205	1521	844	21.288	7.233	10.357	53.687	60.18	30.506	12.9593	48.1243	1.89278	1.5997e-06	6.67933e-05	TBL19	PREDICTED: protein trichome birefringence-like 19 [Solanum lycopersicum]	-	-	-	-	GO:0009536//plastid	-	-	--
Solyc03g120800.4	38	14	17	73	122	105	1.622	0.665	0.876	3.802	5.642	4.436	1.05433	4.62667	2.13364	1.81196e-06	7.50703e-05	PER48	Peroxidase 48-like [Dorcoceras hygrometricum]	Metabolism;Metabolism;Metabolism	Global and overview maps;Global and overview maps;Biosynthesis of other secondary metabolites	ko01100//Metabolic pathways;ko01110//Biosynthesis of secondary metabolites;ko00940//Phenylpropanoid biosynthesis	K00430;K00430;K00430	-	-	-	--
Solyc08g067200.2	118	141	107	47	58	59	7.31	9.721	8.001	3.553	3.894	3.618	8.344	3.68833	-1.17777	1.87302e-06	7.71223e-05	DCL3A	endoribonuclease Dicer homolog 3a [Solanum lycopersicum]	-	-	-	-	GO:0043231//intracellular membrane-bounded organelle;GO:0043232//intracellular non-membrane-bounded organelle	GO:0003676//nucleic acid binding;GO:0016891//endoribonuclease activity, producing 5'-phosphomonoesters;GO:0032550//purine ribonucleoside binding;GO:0042623//ATPase activity, coupled;GO:0043169//cation binding	GO:0006950//response to stress;GO:0016458//gene silencing;GO:0090501//RNA phosphodiester bond hydrolysis	--
Solyc06g069710.3	5	19	6	57	60	92	0.289	1.22	0.418	4.013	3.752	5.255	0.642333	4.34	2.7563	1.98414e-06	8.1198e-05	NAC100	PREDICTED: NAC domain-containing protein 100-like [Solanum lycopersicum]	-	-	-	-	GO:0043231//intracellular membrane-bounded organelle	GO:0001071//nucleic acid binding transcription factor activity;GO:0046983//protein dimerization activity	GO:0000160//phosphorelay signal transduction system;GO:0000302//response to reactive oxygen species;GO:0001101//response to acid chemical;GO:0006972//hyperosmotic response;GO:0009755//hormone-mediated signaling pathway;GO:0010260//organ senescence;GO:0010468//regulation of gene expression;GO:0034645//cellular macromolecule biosynthetic process	NAC
Solyc11g071200.3	73	38	44	133	140	164	4.786	2.773	3.482	10.64	9.947	10.644	3.68033	10.4103	1.50011	1.98828e-06	8.12432e-05	--	PREDICTED: uncharacterized protein LOC101254761 [Solanum lycopersicum]	-	-	-	-	-	-	-	--
Solyc08g066320.4	19	18	19	67	60	90	0.528	0.545	0.623	2.222	1.767	2.422	0.565333	2.137	1.91841	2.01977e-06	8.22789e-05	HSL1	PREDICTED: LRR receptor-like serine/threonine-protein kinase HSL2 isoform X1 [Solanum lycopersicum]	-	-	-	-	GO:0016020//membrane	GO:0016301//kinase activity	GO:0002376//immune system process;GO:0006952//defense response;GO:0009755//hormone-mediated signaling pathway;GO:0016310//phosphorylation;GO:0033036//macromolecule localization;GO:0043067//regulation of programmed cell death;GO:0061024//membrane organization	--
MSTRG.1098	159	14	68	4	4	11	2.602	0.247	1.341	0.08	0.071	0.178	1.39667	0.109667	-3.67079	2.08718e-06	8.44453e-05	--	Cytochrome 76A2 [Capsicum annuum]	Metabolism;Metabolism	Global and overview maps;Global and overview maps	ko01100//Metabolic pathways;ko01110//Biosynthesis of secondary metabolites	K20618;K20618	-	-	-	--
Solyc05g005000.4	831	422	465	1194	1516	1213	25.1	14.185	16.952	44.004	49.617	36.267	18.7457	43.296	1.20768	2.08873e-06	8.44453e-05	--	PREDICTED: lipase-like [Solanum pennellii]	-	-	-	-	-	GO:0003824//catalytic activity	-	--
Solyc07g008400.3	85	49	103	20	14	24	2.01	1.283	2.936	0.577	0.359	0.562	2.07633	0.499333	-2.05596	2.12045e-06	8.55982e-05	ANX1	PREDICTED: receptor-like protein kinase ANXUR1 [Solanum lycopersicum]	-	-	-	-	-	-	-	--
MSTRG.15263	52	4	28	0	0	0	1.916	0.164	1.245	0	0	0	1.10833	0.001	-10.1142	2.15525e-06	8.66566e-05	--	Eukaryotic translation initiation factor 4G [Capsicum baccatum]	-	-	-	-	-	-	-	--
Solyc08g068780.3	177	226	178	90	66	108	14.91	21.187	18.097	9.25	6.024	9.006	18.0647	8.09333	-1.15836	2.15638e-06	8.66566e-05	THT4	N-hydroxycinnamoyl-CoA:tyramine N-hydroxycinnamoyl transferase THT7-8 [Solanum lycopersicum]	-	-	-	-	-	GO:0003824//catalytic activity	-	--
Solyc09g075470.2	51	313	145	17	36	31	5.164	35.27	17.72	2.1	3.95	3.107	19.3847	3.05233	-2.66693	2.25864e-06	8.99829e-05	dnajb6	PREDICTED: dnaJ homolog subfamily B member 6-like [Solanum lycopersicum]	-	-	-	-	GO:0044424//intracellular part	-	GO:0006950//response to stress;GO:0009628//response to abiotic stimulus;GO:0044267//cellular protein metabolic process	--
Solyc01g103970.4	241	901	444	144	128	186	10.272	42.737	22.84	7.489	5.912	7.847	25.283	7.08267	-1.8358	2.30931e-06	9.15651e-05	--	RING finger protein [Solanum lycopersicum]	-	-	-	-	GO:0031090//organelle membrane;GO:0043231//intracellular membrane-bounded organelle	GO:0046872//metal ion binding	GO:0000160//phosphorelay signal transduction system;GO:0000302//response to reactive oxygen species;GO:0001101//response to acid chemical;GO:0002252//immune effector process;GO:0006970//response to osmotic stress;GO:0009725//response to hormone;GO:0010243//response to organonitrogen compound	--
Solyc07g054940.2	249	220	205	554	361	750	11.872	11.674	11.798	32.231	18.652	35.399	11.7813	28.7607	1.28759	2.40509e-06	9.4801e-05	DMR6	PREDICTED: protein DOWNY MILDEW RESISTANCE 6-like [Solanum lycopersicum]	-	-	-	-	-	GO:0051213//dioxygenase activity	-	--
MSTRG.694	50	25	21	4	2	1	2.879	1.536	1.455	0.234	0.104	0.064	1.95667	0.134	-3.86809	2.59086e-06	0.000100934	--	PREDICTED: glutamic acid-rich protein-like [Solanum tuberosum]	-	-	-	-	-	-	-	--
Solyc03g096840.4	816	1921	1295	550	529	641	73.428	192.377	140.648	60.388	51.581	57.098	135.484	56.3557	-1.26549	2.67164e-06	0.000103479	At5g17165	hydrogen peroxide induced protein 1 [Camellia sinensis]	-	-	-	-	-	-	-	--
Solyc02g081340.3	133	144	134	211	448	626	8.411	10.135	10.228	16.282	30.701	39.19	9.59133	28.7243	1.58247	2.68069e-06	0.000103679	GSTF11	PREDICTED: glutathione S-transferase F11 [Solanum lycopersicum]	Metabolism	Metabolism of other amino acids	ko00480//Glutathione metabolism	K00799	GO:0005576//extracellular region;GO:0005774//vacuolar membrane;GO:0005911//cell-cell junction;GO:0009532//plastid stroma	GO:0004601//peroxidase activity;GO:0016765//transferase activity, transferring alkyl or aryl (other than methyl) groups;GO:0043168//anion binding;GO:0046914//transition metal ion binding	GO:0005982//starch metabolic process;GO:0006090//pyruvate metabolic process;GO:0006544//glycine metabolic process;GO:0006568//tryptophan metabolic process;GO:0006739//NADP metabolic process;GO:0009404//toxin metabolic process;GO:0009411//response to UV;GO:0009617//response to bacterium;GO:0009683//indoleacetic acid metabolic process;GO:0009814//defense response, incompatible interaction;GO:000996…	--
Solyc12g013655.1	235	37	165	13	21	36	17.267	3.027	14.64	1.166	1.673	2.618	11.6447	1.819	-2.67845	2.87416e-06	0.000109579	RE1	PREDICTED: uncharacterized mitochondrial protein AtMg00810-like [Solanum tuberosum]	-	-	-	-	-	-	-	--
Solyc12g011070.3	102	81	112	24	40	43	6.012	5.313	7.968	1.726	2.555	2.509	6.431	2.26333	-1.50659	2.90415e-06	0.000110564	CAX5	PREDICTED: vacuolar cation/proton exchanger 3-like [Solanum tuberosum]	-	-	-	-	GO:0005774//vacuolar membrane;GO:0031224//intrinsic component of membrane	GO:0015368//calcium:cation antiporter activity	GO:0000041//transition metal ion transport;GO:0006605//protein targeting;GO:0006816//calcium ion transport;GO:0006865//amino acid transport;GO:0015748//organophosphate ester transport;GO:0015992//proton transport;GO:0016482//cytoplasmic transport;GO:0043067//regulation of programmed cell death;GO:0051049//regulation of transport;GO:0051707//response to other organism;GO:0061024//membrane organiza…	--
Solyc01g090600.4	47287	24566	49549	2831	6992	12371	2157.97	1247.66	2729.2	157.639	345.758	558.855	2044.94	354.084	-2.5299	2.96023e-06	0.000112539	PKSA	PREDICTED: type III polyketide synthase A [Solanum lycopersicum]	-	-	-	-	GO:0043231//intracellular membrane-bounded organelle	GO:0016747//transferase activity, transferring acyl groups other than amino-acyl groups	GO:0009698//phenylpropanoid metabolic process;GO:0010208//pollen wall assembly;GO:0019438//aromatic compound biosynthetic process;GO:0030638//polyketide metabolic process	--
Solyc03g116360.2	253	147	175	428	409	417	4.082	2.64	3.408	8.426	7.151	6.66	3.37667	7.41233	1.13433	2.98828e-06	0.000113284	PRAF1	PREDICTED: uncharacterized protein LOC101257851 isoform X1 [Solanum lycopersicum]	-	-	-	-	-	-	-	--
Solyc08g068000.3	92	4	54	1	2	1	2.888	0.14	2.046	0.038	0.068	0.031	1.69133	0.0456667	-5.21088	3.09456e-06	0.000117147	KAT3	PREDICTED: LOW QUALITY PROTEIN: potassium channel KAT3 [Solanum pennellii]	-	-	-	-	-	-	-	--
Solyc12g011023.1	113	60	109	185	310	505	5.917	3.489	6.88	11.79	17.537	26.104	5.42867	18.477	1.76706	3.10865e-06	0.000117514	XTH16	xyloglucan endotransglucosylase-hydrolase XTH9 precursor [Solanum lycopersicum]	-	-	-	-	GO:0005576//extracellular region;GO:0030312//external encapsulating structure	GO:0016758//transferase activity, transferring hexosyl groups;GO:0016787//hydrolase activity	GO:0044042//glucan metabolic process;GO:0045229//external encapsulating structure organization	--
Solyc08g078510.3	345	310	313	554	809	2171	13.605	13.605	14.897	26.656	34.569	84.747	14.0357	48.6573	1.79356	3.22303e-06	0.000121324	At5g13200	PREDICTED: GEM-like protein 5 [Solanum lycopersicum]	-	-	-	-	-	-	GO:0009408//response to heat	--
Solyc06g082340.2	153	74	165	29	16	51	7.637	4.111	9.941	1.766	0.865	2.52	7.22967	1.717	-2.07404	3.30484e-06	0.000123707	--	PREDICTED: F-box protein At3g07870-like [Capsicum annuum]	-	-	-	-	-	-	-	--
Solyc08g076780.2	161	1927	772	4	26	47	24.91	331.805	144.164	0.755	4.359	7.198	166.96	4.104	-5.34633	3.31167e-06	0.000123747	--	PREDICTED: cinnamoyl-CoA reductase-like SNL6 isoform X1 [Solanum lycopersicum]	-	-	-	-	-	GO:0016616//oxidoreductase activity, acting on the CH-OH group of donors, NAD or NADP as acceptor	GO:0044710//single-organism metabolic process	--
Solyc11g011200.2	670	1518	1377	392	507	584	24.732	62.362	61.351	17.656	20.28	21.34	49.4817	19.7587	-1.32441	3.31514e-06	0.000123747	pgap3	PREDICTED: post-GPI attachment to proteins factor 3-like [Solanum lycopersicum]	-	-	-	-	-	-	GO:0006970//response to osmotic stress;GO:0006996//organelle organization;GO:0048193//Golgi vesicle transport	--
Solyc03g097030.3	1962	881	1408	454	655	865	53.771	26.871	46.574	15.182	19.452	23.467	42.4053	19.367	-1.13065	3.34892e-06	0.00012466	4CL3	4-coumarate--CoA ligase [Solanum lycopersicum]	Metabolism;Metabolism;Metabolism;Metabolism;Metabolism	Global and overview maps;Global and overview maps;Biosynthesis of other secondary metabolites;Amino acid metabolism;Metabolism of cofactors and vitamins	ko01100//Metabolic pathways;ko01110//Biosynthesis of secondary metabolites;ko00940//Phenylpropanoid biosynthesis;ko00360//Phenylalanine metabolism;ko00130//Ubiquinone and other terpenoid-quinone biosynthesis	K01904;K01904;K01904;K01904;K01904	-	GO:0016405//CoA-ligase activity;GO:0016703//oxidoreductase activity, acting on single donors with incorporation of molecular oxygen, incorporation of one atom of oxygen (internal monooxygenases or internal mixed function oxidases);GO:0032550//purine ribonucleoside binding	GO:0006725//cellular aromatic compound metabolic process;GO:0006950//response to stress;GO:0009411//response to UV;GO:0009620//response to fungus;GO:0009813//flavonoid biosynthetic process;GO:0010208//pollen wall assembly;GO:0034285//response to disaccharide;GO:0044710//single-organism metabolic process	--
Solyc10g076480.2	33	33	27	91	89	96	1.245	1.386	1.23	4.191	3.64	3.587	1.287	3.806	1.56426	3.42247e-06	0.000126948	AMT2	PREDICTED: ammonium transporter 2 [Solanum lycopersicum]	-	-	-	-	GO:0005911//cell-cell junction;GO:0031224//intrinsic component of membrane;GO:0044424//intracellular part	GO:0015077//monovalent inorganic cation transmembrane transporter activity;GO:0015291//secondary active transmembrane transporter activity	GO:0006605//protein targeting;GO:0006865//amino acid transport;GO:0009267//cellular response to starvation;GO:0009617//response to bacterium;GO:0009620//response to fungus;GO:0009696//salicylic acid metabolic process;GO:0009746//response to hexose;GO:0009755//hormone-mediated signaling pathway;GO:0009814//defense response, incompatible interaction;GO:0009863//salicylic acid mediated signaling pat…	--
Solyc09g092490.3	78	164	84	33	32	31	5.339	12.494	6.94	2.756	2.374	2.101	8.25767	2.41033	-1.7765	3.42463e-06	0.000126948	UGT75C1	PREDICTED: crocetin glucosyltransferase, chloroplastic-like [Solanum lycopersicum]	Metabolism	Global and overview maps	ko01110//Biosynthesis of secondary metabolites	K21371	-	GO:0016757//transferase activity, transferring glycosyl groups	GO:0009813//flavonoid biosynthetic process;GO:0044699//single-organism process	--
Solyc03g113980.3	39	32	25	68	119	132	1.333	1.218	1.032	2.837	4.408	4.467	1.19433	3.904	1.70875	3.46867e-06	0.000128403	CBP60A	PREDICTED: calmodulin-binding protein 60 A-like [Solanum pennellii]	-	-	-	-	-	-	-	--
Solyc08g076800.4	15	265	123	0	1	3	0.978	19.233	9.682	0	0.071	0.194	9.96433	0.0883333	-6.81767	3.57896e-06	0.000132303	ATL29	PREDICTED: RING-H2 finger protein ATL29-like [Solanum lycopersicum]	-	-	-	-	GO:0016020//membrane	GO:0003824//catalytic activity	GO:0008152//metabolic process;GO:0009987//cellular process;GO:0045087//innate immune response;GO:0098542//defense response to other organism	--
Solyc10g083230.1	24	639	394	12	6	8	1.238	36.676	24.525	0.755	0.335	0.408	20.813	0.499333	-5.38134	3.59685e-06	0.000132598	At2g36090	PREDICTED: probable F-box protein At1g60180 [Solanum lycopersicum]	-	-	-	-	-	-	GO:0001101//response to acid chemical;GO:0006950//response to stress;GO:0008152//metabolic process;GO:0009628//response to abiotic stimulus;GO:0009755//hormone-mediated signaling pathway;GO:0035556//intracellular signal transduction	--
Solyc07g049520.2	238	139	196	22	82	67	24.549	15.956	24.401	2.769	9.165	6.841	21.6353	6.25833	-1.78954	3.70612e-06	0.000136064	--	PREDICTED: MATH domain and coiled-coil domain-containing protein At2g05420-like [Solanum lycopersicum]	-	-	-	-	-	-	-	--
Solyc01g079940.4	36	70	43	137	192	152	1.38	2.987	1.99	6.409	7.976	5.768	2.119	6.71767	1.66458	3.96545e-06	0.000144005	GIP2	PREDICTED: basic 7S globulin-like [Solanum lycopersicum]	-	-	-	-	GO:0005618//cell wall;GO:0005911//cell-cell junction;GO:0016020//membrane;GO:0043231//intracellular membrane-bounded organelle;GO:0044444//cytoplasmic part	-	GO:0006970//response to osmotic stress;GO:0019538//protein metabolic process	--
Solyc08g005335.1	201	96	87	36	50	36	4.587	2.433	2.399	0.998	1.229	0.806	3.13967	1.011	-1.63483	4.11943e-06	0.00014899	--	-	-	-	-	-	-	-	-	--
Solyc12g009220.2	131	181	122	700	224	753	10.468	16.096	11.766	68.25	19.396	59.562	12.7767	49.0693	1.94131	4.12838e-06	0.000149112	TIFY10A	jasmonate ZIM-domain protein 1 [Solanum lycopersicum]	Environmental Information Processing	Signal transduction	ko04075//Plant hormone signal transduction	K13464	-	-	GO:0001101//response to acid chemical;GO:0006950//response to stress;GO:0007165//signal transduction;GO:0009725//response to hormone;GO:0044237//cellular metabolic process;GO:0071310//cellular response to organic substance;GO:0071704//organic substance metabolic process	Tify
Solyc05g012070.3	2925	1379	1371	3877	4481	4349	80.054	42.003	45.289	129.472	132.893	117.825	55.782	126.73	1.18389	4.34944e-06	0.000156044	UPTG1	UDP-glucose:protein transglucosylase-like protein SlUPTG1 [Solanum lycopersicum]	Metabolism	Carbohydrate metabolism	ko00520//Amino sugar and nucleotide sugar metabolism	K13379	GO:0005840//ribosome;GO:0005911//cell-cell junction;GO:0030312//external encapsulating structure;GO:0031090//organelle membrane;GO:0031985//Golgi cisterna	GO:0005488//binding;GO:0016759//cellulose synthase activity;GO:0016866//intramolecular transferase activity	GO:0006970//response to osmotic stress;GO:0009225//nucleotide-sugar metabolic process;GO:0030243//cellulose metabolic process;GO:0042546//cell wall biogenesis;GO:0045229//external encapsulating structure organization;GO:0048229//gametophyte development	--
Solyc07g017520.4	163	135	129	50	79	80	6.19	5.706	5.913	2.317	3.251	3.007	5.93633	2.85833	-1.0544	4.48603e-06	0.000160299	COG3	PREDICTED: conserved oligomeric Golgi complex subunit 3 [Solanum tuberosum]	-	-	-	-	GO:0043231//intracellular membrane-bounded organelle;GO:0044444//cytoplasmic part	-	GO:0015031//protein transport	--
Solyc12g006590.3	34	53	26	2	3	9	2.946	5.111	2.719	0.211	0.282	0.772	3.592	0.421667	-3.09061	4.54493e-06	0.000161971	--	PREDICTED: zinc finger Ran-binding domain-containing protein 2-like isoform X1 [Solanum lycopersicum]	-	-	-	-	-	-	-	--
Solyc01g111980.3	333	229	272	466	508	746	9.687	7.413	9.55	16.54	16.012	21.481	8.88333	18.011	1.01971	4.55657e-06	0.00016217	AATL1	PREDICTED: lysine histidine transporter-like 8 [Solanum lycopersicum]	-	-	-	-	GO:0031224//intrinsic component of membrane	-	GO:0006810//transport;GO:0044699//single-organism process	--
Solyc12g014360.2	194	197	134	344	307	407	10.005	11.307	8.341	21.647	17.156	20.778	9.88433	19.8603	1.00667	4.74995e-06	0.000167714	TBL41	protein trichome birefringence-like 41 precursor [Solanum lycopersicum]	-	-	-	-	-	-	-	--
Solyc01g105800.4	60	71	67	185	158	164	2.925	3.852	3.943	11.005	8.347	7.915	3.57333	9.089	1.34685	5.09453e-06	0.000178788	SVP	PREDICTED: MADS-box protein SVP [Solanum lycopersicum]	-	-	-	-	GO:0043231//intracellular membrane-bounded organelle	GO:0001071//nucleic acid binding transcription factor activity;GO:0005515//protein binding;GO:0030371//translation repressor activity	GO:0006355//regulation of transcription, DNA-templated;GO:0006952//defense response;GO:0007165//signal transduction;GO:0009628//response to abiotic stimulus;GO:0009909//regulation of flower development;GO:0010074//maintenance of meristem identity;GO:0016043//cellular component organization	--
Solyc02g080040.4	98	82	59	131	252	324	3.825	3.562	2.779	6.238	10.657	12.517	3.38867	9.804	1.53265	5.09697e-06	0.000178788	CRK10	PREDICTED: cysteine-rich receptor-like protein kinase 10 isoform X8 [Nicotiana tomentosiformis]	-	-	-	-	-	GO:0004672//protein kinase activity;GO:0032550//purine ribonucleoside binding	GO:0006464//cellular protein modification process;GO:0006796//phosphate-containing compound metabolic process	--
Solyc08g005240.3	1754	559	1060	244	558	315	46.843	16.614	34.168	7.951	16.148	8.327	32.5417	10.8087	-1.5901	5.13132e-06	0.000179758	JMJ706	PREDICTED: lysine-specific demethylase JMJ706-like isoform X1 [Solanum lycopersicum]	-	-	-	-	GO:0016020//membrane	-	-	--
Solyc03g051960.4	8689	85906	54720	2141	3950	4378	259.855	2859.18	1975.16	78.126	128.004	129.607	1698.07	111.912	-3.92345	5.15536e-06	0.000180364	FAR2	PREDICTED: fatty acyl-CoA reductase 2 [Solanum lycopersicum]	Cellular Processes;Metabolism	Transport and catabolism;Lipid metabolism	ko04146//Peroxisome;ko00073//Cutin, suberine and wax biosynthesis	K13356;K13356	GO:0005576//extracellular region;GO:0005911//cell-cell junction;GO:0009526//plastid envelope;GO:0016020//membrane	GO:0008172//S-methyltransferase activity;GO:0016620//oxidoreductase activity, acting on the aldehyde or oxo group of donors, NAD or NADP as acceptor;GO:0016627//oxidoreductase activity, acting on the CH-CH group of donors	GO:0000097//sulfur amino acid biosynthetic process;GO:0006970//response to osmotic stress;GO:0010038//response to metal ion;GO:0010208//pollen wall assembly	--
Solyc09g092580.4	20	49	43	151	121	160	0.714	1.947	1.853	6.577	4.68	5.654	1.50467	5.637	1.90548	5.20504e-06	0.00018139	CYP83B1	PREDICTED: cytochrome P450 83B1-like [Solanum lycopersicum]	-	-	-	-	-	GO:0016709//oxidoreductase activity, acting on paired donors, with incorporation or reduction of molecular oxygen, NAD(P)H as one donor, and incorporation of one atom of oxygen;GO:0046872//metal ion binding	-	--
Solyc06g076800.3	3	5	0	102	11	67	0.104	0.192	0	4.296	0.411	2.289	0.0986667	2.332	4.56286	5.25286e-06	0.000182819	CYP86A1	PREDICTED: cytochrome P450 86A1 [Solanum lycopersicum]	Metabolism;Metabolism	Lipid metabolism;Lipid metabolism	ko00071//Fatty acid degradation;ko00073//Cutin, suberine and wax biosynthesis	K15401;K15401	GO:0031224//intrinsic component of membrane;GO:0043231//intracellular membrane-bounded organelle	GO:0016712//oxidoreductase activity, acting on paired donors, with incorporation or reduction of molecular oxygen, reduced flavin or flavoprotein as one donor, and incorporation of one atom of oxygen;GO:0016713//oxidoreductase activity, acting on paired donors, with incorporation or reduction of molecular oxygen, reduced iron-sulfur protein as one donor, and incorporation of one atom of oxygen;GO…	GO:0009699//phenylpropanoid biosynthetic process;GO:0030001//metal ion transport;GO:0032787//monocarboxylic acid metabolic process	--
MSTRG.3525	22	13	14	0	0	0	2.173	1.429	1.669	0	0	0	1.757	0.001	-10.7789	5.28218e-06	0.0001836	--	-	-	-	-	-	-	-	-	--
Solyc02g089780.3	207	217	212	67	62	141	5.981	6.978	7.393	2.362	1.941	4.033	6.784	2.77867	-1.28774	5.53945e-06	0.000190318	--	PREDICTED: transmembrane protein 33 homolog [Solanum tuberosum]	-	-	-	-	GO:0005911//cell-cell junction;GO:0031224//intrinsic component of membrane;GO:0043231//intracellular membrane-bounded organelle	-	-	--
Solyc07g052500.1	0	0	0	16	16	22	0	0	0	1.524	1.353	1.7	0.001	1.52567	10.5752	5.82216e-06	0.000197746	RUB1	PREDICTED: polyubiquitin 8 [Nicotiana attenuata]	-	-	-	-	-	-	-	--
Solyc03g097500.3	29	17	14	71	59	123	1.127	0.736	0.657	3.368	2.486	4.734	0.84	3.52933	2.07093	5.88728e-06	0.000199568	HHT1	PREDICTED: omega-hydroxypalmitate O-feruloyl transferase [Solanum lycopersicum]	Metabolism	Lipid metabolism	ko00073//Cutin, suberine and wax biosynthesis	K15400	-	GO:0016747//transferase activity, transferring acyl groups other than amino-acyl groups	-	--
Solyc12g096870.1	224	256	187	71	107	149	9.299	11.827	9.369	3.596	4.813	6.123	10.165	4.844	-1.06934	5.8907e-06	0.000199568	GT2	PREDICTED: cinnamate beta-D-glucosyltransferase-like [Solanum lycopersicum]	-	-	-	-	-	-	-	--
Solyc03g082700.4	93	725	976	21	13	51	2.404	20.859	30.454	0.662	0.364	1.305	17.9057	0.777	-4.52636	5.90442e-06	0.00019978	OPT7	PREDICTED: oligopeptide transporter 6 [Solanum lycopersicum]	-	-	-	-	GO:0031224//intrinsic component of membrane	GO:0015197//peptide transporter activity	GO:0003006//developmental process involved in reproduction;GO:0008104//protein localization;GO:0015833//peptide transport;GO:0044763//single-organism cellular process	--
Solyc07g008570.3	316	790	542	148	230	262	8.682	24.112	17.934	4.965	6.837	7.106	16.9093	6.30267	-1.42379	5.91634e-06	0.00019993	PAP27	PREDICTED: LOW QUALITY PROTEIN: probable inactive purple acid phosphatase 27 [Solanum lycopersicum]	-	-	-	-	-	GO:0003824//catalytic activity;GO:0043169//cation binding	GO:0006796//phosphate-containing compound metabolic process	--
Solyc05g054090.3	4405	4953	3373	1996	2678	1335	433.705	542.718	400.83	239.789	285.71	130.113	459.084	218.537	-1.07088	6.03463e-06	0.000203671	--	PREDICTED: induced stolen tip protein TUB8-like [Solanum lycopersicum]	-	-	-	-	-	-	-	--
Solyc12g011030.3	107	87	153	223	362	517	6.13	5.56	10.598	15.63	22.541	29.404	7.42933	22.525	1.60022	6.1724e-06	0.000208058	XTH16	brassinosteroid-regulated protein BRU1-like precursor [Solanum lycopersicum]	-	-	-	-	GO:0005576//extracellular region;GO:0030312//external encapsulating structure	GO:0016758//transferase activity, transferring hexosyl groups;GO:0016787//hydrolase activity	GO:0044042//glucan metabolic process;GO:0045229//external encapsulating structure organization	--
Solyc06g072430.3	118	46	62	162	282	265	6.379	2.767	4.045	10.685	16.518	14.18	4.397	13.7943	1.64948	6.32795e-06	0.000212232	BAG5	IQ motif, EF-hand binding site [Corchorus capsularis]	-	-	-	-	-	-	GO:0006725//cellular aromatic compound metabolic process;GO:0006950//response to stress;GO:0044238//primary metabolic process;GO:0044710//single-organism metabolic process;GO:0044763//single-organism cellular process;GO:1901360//organic cyclic compound metabolic process	--
Solyc11g071310.1	143	3671	2280	11	47	86	5.994	171.239	115.343	0.563	2.135	3.568	97.5253	2.08867	-5.54512	6.34975e-06	0.000212697	At2g25737	PREDICTED: uncharacterized protein LOC101255958 [Solanum lycopersicum]	-	-	-	-	GO:0031224//intrinsic component of membrane	-	-	--
Solyc01g150176.1	33	53	34	134	94	346	2.909	5.2	3.618	14.413	8.979	30.193	3.909	17.8617	2.192	6.36704e-06	0.000213009	SN2	snakin-2 precursor [Solanum lycopersicum]	-	-	-	-	GO:0005618//cell wall	-	GO:0005976//polysaccharide metabolic process;GO:0006568//tryptophan metabolic process;GO:0009683//indoleacetic acid metabolic process;GO:0009739//response to gibberellin;GO:0009826//unidimensional cell growth;GO:0043479//pigment accumulation in tissues in response to UV light;GO:0045229//external encapsulating structure organization;GO:0048588//developmental cell growth	--
Solyc01g088410.3	467	589	479	302	173	255	25.914	36.373	32.08	20.447	10.402	14.007	31.4557	14.952	-1.07298	6.46821e-06	0.000215057	GL1-5	PREDICTED: protein ECERIFERUM 1-like [Solanum tuberosum]	Metabolism;Metabolism	Global and overview maps;Lipid metabolism	ko01110//Biosynthesis of secondary metabolites;ko00073//Cutin, suberine and wax biosynthesis	K15404;K15404	GO:0016020//membrane	-	GO:0044710//single-organism metabolic process	--
Solyc04g007330.3	94	122	95	413	179	405	2.906	4.197	3.544	15.578	5.996	12.393	3.549	11.3223	1.67369	6.46843e-06	0.000215057	ASY1	PREDICTED: HORMA domain-containing protein 1 [Solanum lycopersicum]	-	-	-	-	GO:0000228//nuclear chromosome;GO:0032991//macromolecular complex	-	GO:0000723//telomere maintenance;GO:0006281//DNA repair;GO:0007059//chromosome segregation;GO:0010212//response to ionizing radiation;GO:0022607//cellular component assembly;GO:0032844//regulation of homeostatic process;GO:0070192//chromosome organization involved in meiotic cell cycle	--
MSTRG.7420	72	49	50	9	18	21	3.223	2.441	2.701	0.492	0.873	0.93	2.78833	0.765	-1.86587	7.0967e-06	0.00023305	--	Low affinity sulfate transporter 3 [Capsicum annuum]	-	-	-	-	-	-	-	--
Solyc08g080190.4	1659	144819	90552	1364	1390	1628	46.176	4485.96	3042.05	46.324	41.923	44.856	2524.73	44.3677	-5.83047	7.25521e-06	0.000237092	-	-	-	-	-	-	-	-	-	-
Solyc06g073587.1	16	74	47	5	4	0	0.358	1.876	1.292	0.134	0.099	0	1.17533	0.0776667	-3.91963	7.40028e-06	0.000241538	Os01g0270100	PREDICTED: multicystatin, partial [Solanum lycopersicum]	-	-	-	-	GO:0043231//intracellular membrane-bounded organelle;GO:0044444//cytoplasmic part	GO:0004866//endopeptidase inhibitor activity;GO:0046914//transition metal ion binding	GO:0006970//response to osmotic stress;GO:0010466//negative regulation of peptidase activity	--
Solyc03g093110.3	176	183	192	422	367	1406	6.308	7.309	8.31	18.427	14.251	49.86	7.309	27.5127	1.91235	7.49168e-06	0.000243926	XTH23	PREDICTED: probable xyloglucan endotransglucosylase/hydrolase protein 23 [Solanum lycopersicum]	Environmental Information Processing	Signal transduction	ko04075//Plant hormone signal transduction	K14504	GO:0005576//extracellular region;GO:0030312//external encapsulating structure	GO:0016758//transferase activity, transferring hexosyl groups;GO:0016787//hydrolase activity	GO:0044042//glucan metabolic process;GO:0045229//external encapsulating structure organization	--
Solyc06g054030.2	87	16	69	2	8	9	7.218	1.477	6.91	0.202	0.719	0.739	5.20167	0.553333	-3.23275	7.63693e-06	0.000247709	--	PREDICTED: non-specific lipid-transfer protein-like protein At2g13820 [Solanum lycopersicum]	-	-	-	-	GO:0031224//intrinsic component of membrane	GO:0005488//binding	GO:0030001//metal ion transport;GO:0044707//single-multicellular organism process	--
Solyc10g007280.4	93	68	88	167	177	237	3.452	2.809	3.942	7.563	7.119	8.708	3.401	7.79667	1.1969	7.72587e-06	0.00024926	HSR4	PREDICTED: AAA-ATPase At3g50940-like [Solanum lycopersicum]	-	-	-	-	-	-	-	--
Solyc11g008810.2	3201	1043	2333	685	910	1108	98.15	35.591	86.34	25.628	30.235	33.63	73.3603	29.831	-1.29819	7.73002e-06	0.00024926	HEXO3	PREDICTED: beta-hexosaminidase 3 [Solanum lycopersicum]	Metabolism;Metabolism;Metabolism;Metabolism;Metabolism;Metabolism	Global and overview maps;Carbohydrate metabolism;Glycan biosynthesis and metabolism;Glycan biosynthesis and metabolism;Glycan biosynthesis and metabolism;Glycan biosynthesis and metabolism	ko01100//Metabolic pathways;ko00520//Amino sugar and nucleotide sugar metabolism;ko00531//Glycosaminoglycan degradation;ko00511//Other glycan degradation;ko00603//Glycosphingolipid biosynthesis - globo and isoglobo series;ko00604//Glycosphingolipid biosynthesis - ganglio series	K12373;K12373;K12373;K12373;K12373;K12373	GO:0005618//cell wall;GO:0016020//membrane	GO:0015929//hexosaminidase activity	GO:0044238//primary metabolic process	--
Solyc05g046140.3	183	117	135	318	257	403	13.874	9.871	12.353	29.416	21.112	30.244	12.0327	26.924	1.16194	7.86935e-06	0.000252536	MLP28	PREDICTED: kirola-like [Solanum lycopersicum]	-	-	-	-	GO:0005737//cytoplasm;GO:0043231//intracellular membrane-bounded organelle	-	GO:0002524//hypersensitivity	--
Solyc07g006320.4	570	135	580	104	90	151	24.345	6.417	29.9	5.42	4.165	6.384	20.2207	5.323	-1.92552	7.91161e-06	0.000253588	VAB	PREDICTED: VAN3-binding protein [Solanum lycopersicum]	-	-	-	-	GO:0009536//plastid	GO:0005543//phospholipid binding	GO:0050794//regulation of cellular process	--
Solyc03g117150.3	184	17	124	13	15	13	3.819	0.393	3.106	0.329	0.337	0.267	2.43933	0.311	-2.9715	8.0012e-06	0.000256153	PMA4	PREDICTED: plasma membrane ATPase 4 isoform X2 [Solanum lycopersicum]	Metabolism	Energy metabolism	ko00190//Oxidative phosphorylation	K01535	GO:0031090//organelle membrane;GO:0031224//intrinsic component of membrane;GO:0044424//intracellular part	GO:0008324//cation transmembrane transporter activity;GO:0015662//ATPase activity, coupled to transmembrane movement of ions, phosphorylative mechanism;GO:0032550//purine ribonucleoside binding;GO:0043169//cation binding	GO:0009152//purine ribonucleotide biosynthetic process;GO:0015992//proton transport	--
Solyc08g082110.4	20	29	18	63	73	103	0.832	1.343	0.904	3.198	3.29	4.241	1.02633	3.57633	1.80098	8.01939e-06	0.000256429	WRKY53	PREDICTED: probable WRKY transcription factor 53 [Solanum lycopersicum]	-	-	-	-	-	-	GO:0001101//response to acid chemical	WRKY
Solyc10g011810.4	128	114	120	219	223	311	5.651	5.59	6.379	11.77	10.662	13.553	5.87333	11.995	1.03018	8.24556e-06	0.000262407	sld1	PREDICTED: delta(8)-fatty-acid desaturase-like [Solanum lycopersicum]	-	-	-	-	GO:0031224//intrinsic component of membrane	GO:0016705//oxidoreductase activity, acting on paired donors, with incorporation or reduction of molecular oxygen;GO:0046906//tetrapyrrole binding;GO:0046914//transition metal ion binding	GO:0006631//fatty acid metabolic process;GO:0006643//membrane lipid metabolic process	--
Solyc09g075920.1	7	15	11	52	57	53	0.18	0.429	0.341	1.63	1.587	1.348	0.316667	1.52167	2.26462	8.31894e-06	0.000264114	LECRK1	PREDICTED: G-type lectin S-receptor-like serine/threonine-protein kinase RLK1 [Solanum tuberosum]	Metabolism;Metabolism;Metabolism;Metabolism;Metabolism;Metabolism;Metabolism;Metabolism	Global and overview maps;Global and overview maps;Amino acid metabolism;Amino acid metabolism;Metabolism of other amino acids;Amino acid metabolism;Biosynthesis of other secondary metabolites;Biosynthesis of other secondary metabolites	ko01100//Metabolic pathways;ko01110//Biosynthesis of secondary metabolites;ko00360//Phenylalanine metabolism;ko00260//Glycine, serine and threonine metabolism;ko00410//beta-Alanine metabolism;ko00350//Tyrosine metabolism;ko00960//Tropane, piperidine and pyridine alkaloid biosynthesis;ko00950//Isoquinoline alkaloid biosynthesis	K00276;K00276;K00276;K00276;K00276;K00276;K00276;K00276	-	GO:0016772//transferase activity, transferring phosphorus-containing groups	-	--
Solyc07g005360.3	991	2579	1995	657	906	678	23.813	68.968	57.86	19.263	23.59	16.127	50.2137	19.66	-1.35282	8.35198e-06	0.000264849	GAUT6	PREDICTED: probable galacturonosyltransferase 6 isoform X2 [Solanum lycopersicum]	Metabolism	Carbohydrate metabolism	ko00520//Amino sugar and nucleotide sugar metabolism	K13648	GO:0043231//intracellular membrane-bounded organelle	GO:0008194//UDP-glycosyltransferase activity	GO:0044711//single-organism biosynthetic process	--
Solyc10g079350.3	203	587	339	100	142	158	8.479	27.287	17.091	5.097	6.427	6.533	17.619	6.019	-1.54954	8.36795e-06	0.000265041	ZOG1	PREDICTED: zeatin O-glucosyltransferase-like [Solanum lycopersicum]	Metabolism	Metabolism of terpenoids and polyketides	ko00908//Zeatin biosynthesis	K13495	-	GO:0016757//transferase activity, transferring glycosyl groups	-	--
MSTRG.3729	55	20	55	2	2	10	0.798	0.323	0.963	0.035	0.031	0.144	0.694667	0.07	-3.31089	8.45387e-06	0.00026713	RE2	Retrovirus-related Pol polyprotein from transposon RE1 [Vitis vinifera]	-	-	-	-	-	-	-	--
Solyc01g098670.3	20	5	14	67	66	64	0.979	0.272	0.827	4.002	3.501	3.101	0.692667	3.53467	2.35134	8.57923e-06	0.000270772	KIN1	PREDICTED: kinesin-like protein KIN-1 [Solanum lycopersicum]	Cellular Processes	Transport and catabolism	ko04144//Endocytosis	K10396	GO:0005875//microtubule associated complex	GO:0003774//motor activity;GO:0015631//tubulin binding;GO:0032550//purine ribonucleoside binding	GO:0007017//microtubule-based process;GO:0008152//metabolic process	--
Solyc01g103650.3	305	407	586	148	210	211	10.3	15.296	23.884	6.098	7.684	7.053	16.4933	6.945	-1.24784	8.92568e-06	0.000280713	EMB8	PREDICTED: phospholipase ABHD3 isoform X1 [Solanum lycopersicum]	-	-	-	-	-	-	-	--
Solyc09g007130.3	1982	654	1329	422	583	643	78.722	28.908	63.71	20.451	25.091	25.281	57.1133	23.6077	-1.27457	8.97766e-06	0.000282016	KPHMT1	PREDICTED: 3-methyl-2-oxobutanoate hydroxymethyltransferase 1, mitochondrial-like [Solanum lycopersicum]	Metabolism;Metabolism;Metabolism	Global and overview maps;Global and overview maps;Metabolism of cofactors and vitamins	ko01100//Metabolic pathways;ko01110//Biosynthesis of secondary metabolites;ko00770//Pantothenate and CoA biosynthesis	K00606;K00606;K00606	GO:0009536//plastid	GO:0016491//oxidoreductase activity;GO:0016742//hydroxymethyl-, formyl- and related transferase activity;GO:0046914//transition metal ion binding	GO:0009108//coenzyme biosynthetic process	--
Solyc07g056170.4	764	3961	3928	238	300	467	18.498	106.729	114.786	7.031	7.871	11.193	80.0043	8.69833	-3.20127	9.32085e-06	0.00029075	AIR3	PREDICTED: subtilisin-like protease SBT5.3 [Solanum lycopersicum]	-	-	-	-	-	GO:0005515//protein binding;GO:0016628//oxidoreductase activity, acting on the CH-CH group of donors, NAD or NADP as acceptor;GO:0070011//peptidase activity, acting on L-amino acid peptides	GO:0009892//negative regulation of metabolic process;GO:0019538//protein metabolic process;GO:0019758//glycosinolate biosynthetic process	--
Solyc02g071500.2	44	46	41	111	105	121	2.113	2.458	2.376	6.504	5.464	5.752	2.31567	5.90667	1.35092	9.36153e-06	0.000291679	SRG1	PREDICTED: protein SRG1-like [Solanum lycopersicum]	-	-	-	-	GO:0005576//extracellular region;GO:0030312//external encapsulating structure	GO:0016706//oxidoreductase activity, acting on paired donors, with incorporation or reduction of molecular oxygen, 2-oxoglutarate as one donor, and incorporation of one atom each of oxygen into both donors;GO:0016758//transferase activity, transferring hexosyl groups;GO:0043169//cation binding	GO:0044042//glucan metabolic process;GO:0051553//flavone biosynthetic process	--
Solyc05g017900.3	159	400	437	99	111	131	7.647	21.411	25.368	5.81	5.785	6.237	18.142	5.944	-1.60983	9.50767e-06	0.000295361	--	Drug/metabolite transporter [Corchorus capsularis]	-	-	-	-	GO:0016020//membrane	-	-	--
Solyc01g108940.2	161	157	107	70	34	43	8.797	9.547	7.056	4.667	2.013	2.326	8.46667	3.002	-1.49587	9.67699e-06	0.000299763	At5g66980	PREDICTED: B3 domain-containing protein At5g60140-like [Solanum pennellii]	-	-	-	-	-	-	-	ABI3VP1
Solyc01g107010.3	97	62	52	143	161	235	2.545	1.81	1.646	4.577	4.577	6.102	2.00033	5.08533	1.3461	9.69579e-06	0.000299998	POLK	PREDICTED: DNA polymerase kappa [Solanum lycopersicum]	-	-	-	-	-	GO:0034061//DNA polymerase activity	GO:0006259//DNA metabolic process	--
Solyc11g007390.1	22	1061	407	14	5	3	2.022	108.507	45.141	1.57	0.498	0.273	51.89	0.780333	-6.05522	1.01078e-05	0.000310235	UGT94E5	PREDICTED: beta-D-glucosyl crocetin beta-1,6-glucosyltransferase-like [Solanum lycopersicum]	Metabolism	Global and overview maps	ko01110//Biosynthesis of secondary metabolites	K21354	-	GO:0016757//transferase activity, transferring glycosyl groups	-	--
Solyc07g062220.3	90	11390	7260	107	96	93	4.002	563.633	389.625	5.805	4.625	4.093	319.087	4.841	-6.0425	1.02045e-05	0.000312485	TBL41	PREDICTED: protein trichome birefringence-like 41 [Solanum lycopersicum]	-	-	-	-	-	-	-	--
Solyc03g065200.4	18	33	28	3	1	3	0.448	0.915	0.842	0.091	0.027	0.074	0.735	0.064	-3.5216	1.03485e-05	0.000315812	EDR2L	PREDICTED: protein ENHANCED DISEASE RESISTANCE 2-like [Nicotiana sylvestris]	-	-	-	-	GO:0016020//membrane;GO:0043231//intracellular membrane-bounded organelle	-	-	--
Solyc04g008030.2	88	73	76	155	162	193	2.235	2.063	2.33	4.803	4.458	4.852	2.20933	4.70433	1.09038	1.07995e-05	0.00032808	CPSF73-II	PREDICTED: cleavage and polyadenylation specificity factor subunit 3-II [Solanum pennellii]	-	-	-	-	GO:0043231//intracellular membrane-bounded organelle	GO:0003824//catalytic activity;GO:0043169//cation binding	GO:0000741//karyogamy;GO:0006325//chromatin organization;GO:0006396//RNA processing;GO:0007049//cell cycle;GO:0016458//gene silencing;GO:0040029//regulation of gene expression, epigenetic;GO:0048507//meristem development;GO:0050794//regulation of cellular process	--
Solyc10g055410.2	1164	522	541	273	411	324	73.923	36.894	41.469	21.155	28.284	20.369	50.762	23.2693	-1.12532	1.08656e-05	0.000329339	MYB308	transcription factor [Solanum lycopersicum]	Organismal Systems	Environmental adaptation	ko04626//Plant-pathogen interaction	K09422	GO:0043231//intracellular membrane-bounded organelle	GO:0001071//nucleic acid binding transcription factor activity;GO:0003676//nucleic acid binding	GO:0000160//phosphorelay signal transduction system;GO:0001101//response to acid chemical;GO:0006355//regulation of transcription, DNA-templated;GO:0006575//cellular modified amino acid metabolic process;GO:0006595//polyamine metabolic process;GO:0006970//response to osmotic stress;GO:0009411//response to UV;GO:0009699//phenylpropanoid biosynthetic process;GO:0009725//response to hormone;GO:00099…	ARR-B
Solyc04g076640.3	318	550	414	194	210	252	10.029	19.305	15.76	7.466	7.177	7.868	15.0313	7.50367	-1.00231	1.0933e-05	0.000331007	--	PREDICTED: probable rhamnogalacturonate lyase B [Solanum lycopersicum]	-	-	-	-	GO:0031090//organelle membrane	GO:0003824//catalytic activity;GO:0005488//binding	GO:0044238//primary metabolic process	--
Solyc09g082270.4	1557	4334	7094	149	373	725	127.267	394.25	699.861	14.86	33.037	58.662	407.126	35.5197	-3.51879	1.15471e-05	0.000347244	-	-	-	-	-	-	-	-	-	-
Solyc02g063280.4	132	141	135	284	239	325	7.199	8.559	8.887	18.9	14.125	17.547	8.215	16.8573	1.03704	1.17622e-05	0.000352917	--	PREDICTED: glutamic acid-rich protein isoform X1 [Solanum lycopersicum]	-	-	-	-	GO:0043231//intracellular membrane-bounded organelle	-	-	--
Solyc02g083170.3	298	188	227	364	566	561	9.553	6.707	8.783	14.237	19.66	17.802	8.34767	17.233	1.04573	1.21655e-05	0.000363391	At3g25750	PREDICTED: F-box protein SKIP23 [Solanum lycopersicum]	-	-	-	-	-	-	-	--
Solyc01g091850.3	112	109	90	33	54	54	6.494	7.034	6.298	2.335	3.393	3.099	6.60867	2.94233	-1.1674	1.2362e-05	0.000368438	--	PREDICTED: membrane protein of ER body-like protein [Solanum lycopersicum]	-	-	-	-	GO:0016020//membrane	-	GO:0006810//transport;GO:0044763//single-organism cellular process;GO:1902578//single-organism localization	--
Solyc03g062670.1	35	80	76	0	11	12	2.5	6.36	6.553	0	0.851	0.849	5.13767	0.566667	-3.18054	1.23995e-05	0.000369143	--	PREDICTED: NAC transcription factor 29-like [Solanum lycopersicum]	-	-	-	-	GO:0043229//intracellular organelle	-	GO:0007275//multicellular organism development	NAC
Solyc07g008360.2	1785	733	1728	132	297	445	50.874	23.25	59.442	4.59	9.172	12.555	44.522	8.77233	-2.34349	1.27383e-05	0.000377967	4CL2	PREDICTED: 4-coumarate--CoA ligase 2 [Solanum lycopersicum]	Metabolism;Metabolism;Metabolism;Metabolism;Metabolism	Global and overview maps;Global and overview maps;Biosynthesis of other secondary metabolites;Amino acid metabolism;Metabolism of cofactors and vitamins	ko01100//Metabolic pathways;ko01110//Biosynthesis of secondary metabolites;ko00940//Phenylpropanoid biosynthesis;ko00360//Phenylalanine metabolism;ko00130//Ubiquinone and other terpenoid-quinone biosynthesis	K01904;K01904;K01904;K01904;K01904	GO:0043231//intracellular membrane-bounded organelle	GO:0016405//CoA-ligase activity;GO:0016703//oxidoreductase activity, acting on single donors with incorporation of molecular oxygen, incorporation of one atom of oxygen (internal monooxygenases or internal mixed function oxidases);GO:0032550//purine ribonucleoside binding	GO:0006575//cellular modified amino acid metabolic process;GO:0006595//polyamine metabolic process;GO:0006605//protein targeting;GO:0006950//response to stress;GO:0009416//response to light stimulus;GO:0009699//phenylpropanoid biosynthetic process;GO:0009891//positive regulation of biosynthetic process;GO:0043067//regulation of programmed cell death;GO:0051707//response to other organism	--
Solyc10g086250.2	72	80	49	184	133	198	5.211	6.444	4.28	16.249	10.43	14.185	5.31167	13.6213	1.35863	1.29849e-05	0.000384433	MYB113	MYB transcriptional factor AN2 [Solanum lycopersicum]	Organismal Systems	Environmental adaptation	ko04626//Plant-pathogen interaction	K09422	-	GO:0005488//binding	GO:0001101//response to acid chemical;GO:0009718//anthocyanin-containing compound biosynthetic process;GO:0010467//gene expression;GO:0019222//regulation of metabolic process	ARR-B
Solyc10g050470.3	28	45	27	162	78	136	0.796	1.424	0.927	5.62	2.403	3.828	1.049	3.95033	1.91296	1.30182e-05	0.000384993	PEX3	PREDICTED: pollen-specific leucine-rich repeat extensin-like protein 1 [Solanum lycopersicum]	-	-	-	-	GO:0005618//cell wall;GO:0005911//cell-cell junction	GO:0003824//catalytic activity;GO:0004871//signal transducer activity;GO:0005198//structural molecule activity	GO:0000902//cell morphogenesis;GO:0010053//root epidermal cell differentiation;GO:0048528//post-embryonic root development;GO:0048588//developmental cell growth	--
Solyc08g006270.1	122	113	94	45	49	66	5.962	6.146	5.545	2.683	2.595	3.193	5.88433	2.82367	-1.05931	1.32081e-05	0.00039018	REM17	PREDICTED: B3 domain-containing protein REM17 isoform X4 [Solanum lycopersicum]	-	-	-	-	-	-	-	ABI3VP1
Solyc09g098620.2	1	57	26	0	0	0	0.031	1.941	0.96	0	0	0	0.977333	0.001	-9.93271	1.32959e-05	0.000392338	IO	PREDICTED: cytochrome P450 76A1-like [Solanum lycopersicum]	Metabolism;Metabolism	Global and overview maps;Global and overview maps	ko01100//Metabolic pathways;ko01110//Biosynthesis of secondary metabolites	K20618;K20618	-	GO:0016709//oxidoreductase activity, acting on paired donors, with incorporation or reduction of molecular oxygen, NAD(P)H as one donor, and incorporation of one atom of oxygen;GO:0046906//tetrapyrrole binding;GO:0046914//transition metal ion binding	GO:0044710//single-organism metabolic process	--
Solyc10g077130.1	394	368	339	494	799	1086	38.667	40.193	40.155	59.154	84.968	105.502	39.6717	83.208	1.06861	1.34112e-05	0.00039487	--	PREDICTED: calmodulin-binding protein 25 [Solanum lycopersicum]	-	-	-	-	-	-	-	--
Solyc02g086210.4	73	77	53	131	168	164	2.092	2.456	1.834	4.581	5.218	4.653	2.12733	4.81733	1.17919	1.3717e-05	0.000402133	LRK10L-2.4	PREDICTED: LEAF RUST 10 DISEASE-RESISTANCE LOCUS RECEPTOR-LIKE PROTEIN KINASE-like 2.1 [Solanum lycopersicum]	-	-	-	-	-	GO:0016772//transferase activity, transferring phosphorus-containing groups	-	--
Solyc08g080540.3	235	195	214	305	501	646	10.913	10.078	11.995	17.282	25.211	29.697	10.9953	24.0633	1.12995	1.3718e-05	0.000402133	HSFB2A	PREDICTED: heat stress transcription factor B-2b [Solanum lycopersicum]	-	-	-	-	GO:0043231//intracellular membrane-bounded organelle	-	GO:0000302//response to reactive oxygen species;GO:0006355//regulation of transcription, DNA-templated;GO:0009642//response to light intensity;GO:0010243//response to organonitrogen compound	HSF
Solyc07g007990.4	9	16	10	60	44	59	0.479	0.948	0.643	3.898	2.539	3.108	0.69	3.18167	2.20511	1.37817e-05	0.00040356	UGNT1	PREDICTED: UDP-sugar transporter sqv-7-like [Solanum lycopersicum]	-	-	-	-	GO:0031224//intrinsic component of membrane	-	GO:0044763//single-organism cellular process;GO:0044765//single-organism transport	--
Solyc03g006400.3	217	141	174	349	318	411	5.688	4.113	5.504	11.161	9.031	10.663	5.10167	10.285	1.0115	1.38151e-05	0.000403653	HT1	PREDICTED: serine/threonine-protein kinase HT1-like [Solanum lycopersicum]	-	-	-	-	GO:0016020//membrane;GO:0044444//cytoplasmic part	GO:0004672//protein kinase activity;GO:0032550//purine ribonucleoside binding	GO:0000302//response to reactive oxygen species;GO:0006468//protein phosphorylation;GO:0009642//response to light intensity;GO:0010243//response to organonitrogen compound	--
Solyc10g018190.2	82	45	32	13	12	12	5.054	3.087	2.381	0.978	0.801	0.732	3.50733	0.837	-2.06708	1.39525e-05	0.000407224	H6H	PREDICTED: hyoscyamine 6-dioxygenase-like [Solanum lycopersicum]	-	-	-	-	-	GO:0016705//oxidoreductase activity, acting on paired donors, with incorporation or reduction of molecular oxygen;GO:0043169//cation binding;GO:0051213//dioxygenase activity	GO:0044710//single-organism metabolic process	--
Solyc06g066420.4	32	65	27	9	5	3	2.699	6.102	2.749	0.926	0.457	0.251	3.85	0.544667	-2.82141	1.44036e-05	0.000419019	--	PREDICTED: suppressor protein SRP40-like isoform X1 [Ipomoea nil]	-	-	-	-	GO:0016604//nuclear body	-	GO:0006950//response to stress;GO:0010038//response to metal ion	--
Solyc01g081040.4	76	56	60	19	23	28	4.175	3.424	3.978	1.274	1.369	1.523	3.859	1.38867	-1.47453	1.44414e-05	0.000419173	ATL52	PREDICTED: RING-H2 finger protein ATL51 [Solanum lycopersicum]	-	-	-	-	-	GO:0046914//transition metal ion binding	GO:0009628//response to abiotic stimulus	--
Solyc09g011560.3	180	131	115	292	267	294	13.978	11.322	10.779	27.668	22.468	22.6	12.0263	24.2453	1.01151	1.44558e-05	0.000419173	-	-	-	-	-	-	-	-	-	-
Solyc06g076200.2	115	179	269	1	4	23	3.369	5.847	9.527	0.038	0.13	0.669	6.24767	0.279	-4.48498	1.5307e-05	0.000440512	IDN2	PREDICTED: factor of DNA methylation 4-like [Solanum pennellii]	-	-	-	-	-	-	GO:0044699//single-organism process	--
Solyc08g066350.2	21	78	62	0	2	11	2.337	9.66	8.328	0	0.241	1.212	6.775	0.484333	-3.80615	1.57221e-05	0.000450179	PHP2	PREDICTED: histidine-containing phosphotransfer protein 4-like [Solanum lycopersicum]	Environmental Information Processing	Signal transduction	ko04075//Plant hormone signal transduction	K14490	GO:0043231//intracellular membrane-bounded organelle;GO:0044444//cytoplasmic part	GO:0004871//signal transducer activity;GO:0016628//oxidoreductase activity, acting on the CH-CH group of donors, NAD or NADP as acceptor;GO:0016740//transferase activity	GO:0009755//hormone-mediated signaling pathway;GO:0009966//regulation of signal transduction;GO:0035556//intracellular signal transduction;GO:0044710//single-organism metabolic process	--
Solyc09g097960.3	2	0	2	25	13	67	0.1	0	0.121	1.524	0.704	3.313	0.0736667	1.847	4.64803	1.62173e-05	0.000462237	At1g60710	aldo-keto reductases superfamily protein [Solanum lycopersicum]	-	-	-	-	GO:0044444//cytoplasmic part	GO:0004033//aldo-keto reductase (NADP) activity	GO:0006006//glucose metabolic process;GO:0006090//pyruvate metabolic process;GO:0006970//response to osmotic stress;GO:0009699//phenylpropanoid biosynthetic process;GO:0009891//positive regulation of biosynthetic process;GO:0010038//response to metal ion	--
Solyc03g113530.3	3911	1570	3284	1067	1104	1828	206.083	92.068	208.859	68.602	63.036	95.35	169.003	75.6627	-1.1594	1.65951e-05	0.000472	MYB35	PREDICTED: transcription factor MYB35 [Solanum lycopersicum]	Organismal Systems	Environmental adaptation	ko04626//Plant-pathogen interaction	K09422	-	GO:0005488//binding	GO:0007275//multicellular organism development;GO:0048856//anatomical structure development	ARR-B
Solyc10g011925.1	251	533	610	6	33	74	8.669	20.488	25.429	0.253	1.235	2.53	18.1953	1.33933	-3.76398	1.74523e-05	0.000492714	TPA1	PREDICTED: phenylalanine ammonia-lyase-like, partial [Solanum lycopersicum]	Metabolism;Metabolism;Metabolism;Metabolism	Global and overview maps;Global and overview maps;Biosynthesis of other secondary metabolites;Amino acid metabolism	ko01100//Metabolic pathways;ko01110//Biosynthesis of secondary metabolites;ko00940//Phenylpropanoid biosynthesis;ko00360//Phenylalanine metabolism	K10775;K10775;K10775;K10775	GO:0044424//intracellular part	GO:0016841//ammonia-lyase activity	GO:0006558//L-phenylalanine metabolic process;GO:0009699//phenylpropanoid biosynthetic process	--
Solyc02g032550.3	10	3	8	129	81	16	0.541	0.18	0.522	8.536	4.716	0.856	0.414333	4.70267	3.50462	1.87735e-05	0.00052558	RROP1	PREDICTED: apyrase-like [Solanum lycopersicum]	Metabolism;Metabolism	Nucleotide metabolism;Nucleotide metabolism	ko00230//Purine metabolism;ko00240//Pyrimidine metabolism	K14641;K14641	GO:0031224//intrinsic component of membrane;GO:0031984//organelle subcompartment;GO:0043231//intracellular membrane-bounded organelle;GO:0044421//extracellular region part	GO:0005515//protein binding;GO:0017110//nucleoside-diphosphatase activity;GO:0017111//nucleoside-triphosphatase activity;GO:0032550//purine ribonucleoside binding	GO:0006810//transport;GO:0019321//pentose metabolic process;GO:0044707//single-multicellular organism process	--
Solyc12g006270.2	69	37	43	125	128	134	2.746	1.639	2.065	6.07	5.52	5.279	2.15	5.623	1.387	1.97326e-05	0.000549557	JASON	PREDICTED: protein JASON [Solanum lycopersicum]	-	-	-	-	-	-	-	--
Solyc10g085010.3	27	26	17	58	70	123	2.5	2.679	1.9	6.553	7.023	11.274	2.35967	8.28333	1.81163	2.04134e-05	0.00056499	--	PREDICTED: uncharacterized protein LOC101267755 [Solanum lycopersicum]	-	-	-	-	GO:0009536//plastid	-	GO:0030001//metal ion transport	--
Solyc03g083140.3	147	195	136	68	92	74	5.579	8.237	6.23	3.149	3.784	2.78	6.682	3.23767	-1.04533	2.08027e-05	0.000573393	--	-	-	-	-	-	-	-	-	--
Solyc05g016060.4	31	61	44	104	140	178	2.745	6.011	4.702	11.235	13.432	15.601	4.486	13.4227	1.58117	2.08843e-05	0.000575048	--	PREDICTED: cysteine-rich and transmembrane domain-containing protein A-like [Solanum lycopersicum]	-	-	-	-	-	-	GO:0010243//response to organonitrogen compound	--
Solyc04g064530.1	54	84	42	129	171	183	3.201	5.542	3.005	9.332	10.985	10.74	3.916	10.3523	1.4025	2.0936e-05	0.000575879	--	PREDICTED: uncharacterized protein LOC101258062 [Solanum lycopersicum]	-	-	-	-	-	-	-	--
Solyc01g079100.3	167	96	115	241	249	320	6.206	3.97	5.158	10.928	10.027	11.772	5.11133	10.909	1.09375	2.10417e-05	0.000578184	PAT18	PREDICTED: protein S-acyltransferase 18 [Solanum lycopersicum]	-	-	-	-	GO:0031090//organelle membrane;GO:0031982//vesicle;GO:0043231//intracellular membrane-bounded organelle;GO:0044425//membrane part	GO:0016746//transferase activity, transferring acyl groups;GO:0046872//metal ion binding	GO:0006342//chromatin silencing;GO:0016570//histone modification;GO:0048449//floral organ formation	--
Solyc04g072760.3	610	5323	5142	279	333	356	14.435	140.183	146.862	8.056	8.539	8.339	100.493	8.31133	-3.59588	2.1063e-05	0.000578184	SULTR1;3	PREDICTED: sulfate transporter 1.3 isoform X1 [Solanum lycopersicum]	-	-	-	-	GO:0031224//intrinsic component of membrane	GO:0015103//inorganic anion transmembrane transporter activity;GO:0015291//secondary active transmembrane transporter activity	GO:0008272//sulfate transport;GO:0044763//single-organism cellular process	--
Solyc02g080910.4	4	445	228	0	2	2	0.103	12.776	7.099	0	0.056	0.051	6.65933	0.0356667	-7.54466	2.13774e-05	0.000585615	At4g22080	PREDICTED: probable pectate lyase 16 [Solanum lycopersicum]	Metabolism	Carbohydrate metabolism	ko00040//Pentose and glucuronate interconversions	K01728	-	GO:0016837//carbon-oxygen lyase activity, acting on polysaccharides;GO:0043169//cation binding	GO:0000272//polysaccharide catabolic process	--
MSTRG.17547	89	119	92	218	208	227	1.172	1.743	1.462	3.502	2.967	2.958	1.459	3.14233	1.10686	2.19919e-05	0.000600815	--	hypothetical protein H5410_014657 [Solanum commersonii]	-	-	-	-	-	-	-	--
MSTRG.7020	198	29	97	4	19	24	3.683	0.6	2.177	0.091	0.383	0.442	2.15333	0.305333	-2.81811	2.19959e-05	0.000600815	--	-	-	-	-	-	-	-	-	--
Solyc01g100890.4	75	85	62	149	151	185	3.277	4.133	3.27	7.944	7.15	8.002	3.56	7.69867	1.11273	2.21522e-05	0.000604365	At1g09380	WAT1-related protein At1g09380-like precursor [Solanum lycopersicum]	-	-	-	-	-	-	-	--
Solyc05g005700.4	562	1464	764	316	473	260	18.073	52.395	29.654	12.399	16.482	8.277	33.374	12.386	-1.43001	2.2239e-05	0.000605499	ALDH2B7	aldehyde dehydrogenase family 2 member B7d [Solanum lycopersicum]	Metabolism;Metabolism;Metabolism;Metabolism;Metabolism;Metabolism;Metabolism;Metabolism;Metabolism;Metabolism;Metabolism;Metabolism;Metabolism	Global and overview maps;Global and overview maps;Carbohydrate metabolism;Carbohydrate metabolism;Lipid metabolism;Amino acid metabolism;Lipid metabolism;Metabolism of other amino acids;Amino acid metabolism;Carbohydrate metabolism;Amino acid metabolism;Amino acid metabolism;Amino acid metabolism	ko01100//Metabolic pathways;ko01110//Biosynthesis of secondary metabolites;ko00010//Glycolysis / Gluconeogenesis;ko00620//Pyruvate metabolism;ko00561//Glycerolipid metabolism;ko00280//Valine, leucine and isoleucine degradation;ko00071//Fatty acid degradation;ko00410//beta-Alanine metabolism;ko00330//Arginine and proline metabolism;ko00053//Ascorbate and aldarate metabolism;ko00310//Lysine degrada…	K00128;K00128;K00128;K00128;K00128;K00128;K00128;K00128;K00128;K00128;K00128;K00128;K00128	-	-	-	--
Solyc04g050620.3	17	16	12	45	62	60	0.586	0.614	0.5	1.894	2.318	2.049	0.566667	2.087	1.88086	2.27843e-05	0.000617831	CYP71AU50	PREDICTED: cytochrome P450 CYP736A12-like [Solanum lycopersicum]	-	-	-	-	-	GO:0016705//oxidoreductase activity, acting on paired donors, with incorporation or reduction of molecular oxygen;GO:0046906//tetrapyrrole binding;GO:0046914//transition metal ion binding	GO:0044710//single-organism metabolic process	--
Solyc03g120250.3	32	8	15	89	104	64	0.815	0.227	0.461	2.766	2.871	1.614	0.501	2.417	2.27033	2.31766e-05	0.000627833	SULTR3;4	PREDICTED: probable sulfate transporter 3.4 [Solanum lycopersicum]	-	-	-	-	GO:0005911//cell-cell junction;GO:0031224//intrinsic component of membrane	GO:0015103//inorganic anion transmembrane transporter activity;GO:0015291//secondary active transmembrane transporter activity	GO:0008272//sulfate transport;GO:0044763//single-organism cellular process	--
Solyc03g026360.1	137	102	121	61	55	53	23.275	19.285	24.811	12.645	10.125	8.913	22.457	10.561	-1.08842	2.47531e-05	0.000661831	--	LysM domain-containing protein [Cephalotus follicularis]	-	-	-	-	GO:0043231//intracellular membrane-bounded organelle	-	GO:0009814//defense response, incompatible interaction;GO:0033554//cellular response to stress;GO:0044036//cell wall macromolecule metabolic process	--
MSTRG.17337	38	3	2	156	152	98	2.386	0.21	0.152	11.951	10.341	6.091	0.916	9.461	3.36857	2.56242e-05	0.000681038	--	ethylene signaling protein isoform X1 [Solanum lycopersicum]	Environmental Information Processing;Environmental Information Processing	Signal transduction;Signal transduction	ko04075//Plant hormone signal transduction;ko04016//MAPK signaling pathway - plant	K14513;K14513	-	-	GO:0006952//defense response;GO:0009628//response to abiotic stimulus;GO:0009755//hormone-mediated signaling pathway;GO:0033036//macromolecule localization;GO:0044765//single-organism transport;GO:0048731//system development;GO:0051641//cellular localization;GO:0051707//response to other organism	--
Solyc08g068610.3	5	2	2	34	17	44	0.182	0.076	0.085	1.481	0.648	1.54	0.114333	1.223	3.41911	2.61881e-05	0.000693272	HDC	aromatic amino acid decarboxylase 1B [Solanum lycopersicum]	Metabolism	Amino acid metabolism	ko00360//Phenylalanine metabolism	K22427	GO:0016020//membrane;GO:0044444//cytoplasmic part	GO:0016831//carboxy-lyase activity;GO:0043168//anion binding	GO:0003006//developmental process involved in reproduction;GO:0034308//primary alcohol metabolic process;GO:0043436//oxoacid metabolic process	--
Solyc03g063140.4	3	407	190	0	1	2	0.313	47.283	23.939	0	0.113	0.207	23.845	0.106667	-7.80443	2.65259e-05	0.000700137	AS2	PREDICTED: LOB domain-containing protein 6-like [Solanum lycopersicum]	-	-	-	-	GO:0031981//nuclear lumen	GO:0005488//binding	GO:0009943//adaxial/abaxial axis specification;GO:0048437//floral organ development	LOB
Solyc06g008300.4	88	67	75	121	215	239	1.556	1.318	1.601	2.611	4.119	4.183	1.49167	3.63767	1.28609	2.6737e-05	0.000703627	HCR9-0	PREDICTED: LOW QUALITY PROTEIN: probable leucine-rich repeat receptor-like protein kinase At1g35710 [Solanum lycopersicum]	-	-	-	-	-	-	-	--
Solyc09g025210.3	2	2	3	57	61	7	0.071	0.079	0.129	2.48	2.357	0.247	0.093	1.69467	4.18763	2.74574e-05	0.000719754	COS-1	PREDICTED: 12S seed storage protein CRA1-like [Solanum lycopersicum]	-	-	-	-	-	-	GO:0003006//developmental process involved in reproduction;GO:0009737//response to abscisic acid	--
Solyc08g008200.3	1	1155	862	3	3	7	0.026	33.56	27.163	0.096	0.085	0.181	20.2497	0.120667	-7.39073	2.75993e-05	0.000721827	CHX17	PREDICTED: cation/H(+) antiporter 18-like [Solanum pennellii]	-	-	-	-	GO:0031224//intrinsic component of membrane	GO:0015078//hydrogen ion transmembrane transporter activity;GO:0015291//secondary active transmembrane transporter activity	GO:0015992//proton transport;GO:0030001//metal ion transport;GO:0044763//single-organism cellular process;GO:0055067//monovalent inorganic cation homeostasis	--
Solyc03g096100.2	55	23	36	2	3	11	3.966	1.831	3.134	0.18	0.234	0.774	2.977	0.396	-2.91029	2.81375e-05	0.000734705	At3g11230	PREDICTED: protein yippee-like [Solanum pennellii]	-	-	-	-	GO:0043231//intracellular membrane-bounded organelle	-	-	--
MSTRG.7405	37	1	73	0	0	1	3.49	0.105	8.311	0	0	0.093	3.96867	0.031	-7.00024	2.8196e-05	0.000735514	--	-	-	-	-	-	-	-	-	--
Solyc03g111860.1	26293	11418	24640	1740	5312	7315	940.806	454.681	1064.13	75.968	205.961	259.098	819.873	180.342	-2.18466	2.83648e-05	0.000739197	GLOX	PREDICTED: aldehyde oxidase GLOX-like [Solanum lycopersicum]	-	-	-	-	-	-	-	--
Solyc05g010530.3	60	225	107	29	34	42	1.526	6.354	3.281	0.887	0.944	1.046	3.72033	0.959	-1.95583	2.88027e-05	0.00074988	LRK10L-1.1	PREDICTED: LEAF RUST 10 DISEASE-RESISTANCE LOCUS RECEPTOR-LIKE PROTEIN KINASE-like 1.1 [Solanum lycopersicum]	-	-	-	-	GO:0016020//membrane	GO:0001871//pattern binding;GO:0004713//protein tyrosine kinase activity;GO:0032550//purine ribonucleoside binding	GO:0006468//protein phosphorylation;GO:0009814//defense response, incompatible interaction;GO:0046942//carboxylic acid transport	--
Solyc03g150138.1	49	21	32	1	5	8	1.929	0.92	1.518	0.048	0.213	0.312	1.45567	0.191	-2.93004	2.9188e-05	0.000758435	MAIL3	PREDICTED: serine/threonine-protein phosphatase 7 long form homolog [Solanum lycopersicum]	-	-	-	-	-	-	-	--
Solyc01g107520.3	167	287	149	72	85	113	12.247	23.424	13.189	6.443	6.755	8.203	16.2867	7.13367	-1.19098	2.9552e-05	0.000765664	--	pathogenesis-related protein 17 [Vitis pseudoreticulata]	-	-	-	-	-	-	-	--
Solyc02g085300.4	314	1149	494	203	260	193	10.184	41.473	19.338	8.033	9.138	6.196	23.665	7.789	-1.60324	3.05376e-05	0.000784306	--	-	-	-	-	-	-	-	-	--
Solyc01g009240.4	2555	547	1699	127	324	317	70.79	16.867	56.816	4.293	9.727	8.694	48.1577	7.57133	-2.66915	3.06018e-05	0.000784509	BACOVA_02659	PREDICTED: beta-glucosidase BoGH3B-like [Solanum pennellii]	Metabolism;Metabolism;Metabolism;Metabolism;Metabolism	Global and overview maps;Global and overview maps;Biosynthesis of other secondary metabolites;Carbohydrate metabolism;Metabolism of other amino acids	ko01100//Metabolic pathways;ko01110//Biosynthesis of secondary metabolites;ko00940//Phenylpropanoid biosynthesis;ko00500//Starch and sucrose metabolism;ko00460//Cyanoamino acid metabolism	K05349;K05349;K05349;K05349;K05349	GO:0031224//intrinsic component of membrane	GO:0003824//catalytic activity	GO:0044238//primary metabolic process	--
Solyc06g052010.2	114	76	83	41	21	37	4.825	3.58	4.24	2.117	0.963	1.55	4.215	1.54333	-1.44948	3.08133e-05	0.000787668	IQD31	PREDICTED: protein IQ-DOMAIN 1 isoform X2 [Solanum lycopersicum]	-	-	-	-	-	-	-	--
Solyc12g010800.2	34	21	21	60	75	110	2.239	1.539	1.669	4.821	5.352	7.171	1.81567	5.78133	1.6709	3.21594e-05	0.000818948	BZIP34	PREDICTED: basic leucine zipper 34-like [Solanum lycopersicum]	-	-	-	-	GO:0043231//intracellular membrane-bounded organelle	GO:0003677//DNA binding	GO:0006355//regulation of transcription, DNA-templated;GO:0007165//signal transduction;GO:0042221//response to chemical;GO:0048229//gametophyte development	bZIP
Solyc06g065820.3	34	27	34	61	115	126	1.996	1.764	2.409	4.37	7.316	7.323	2.05633	6.33633	1.62357	3.24721e-05	0.000826125	ERF003	ethylene response factor 3-like [Solanum lycopersicum]	-	-	-	-	GO:0043231//intracellular membrane-bounded organelle	GO:0001071//nucleic acid binding transcription factor activity	GO:0000160//phosphorelay signal transduction system;GO:0003006//developmental process involved in reproduction;GO:0006950//response to stress;GO:0007275//multicellular organism development;GO:0010468//regulation of gene expression;GO:0010476//gibberellin mediated signaling pathway;GO:0034645//cellular macromolecule biosynthetic process	AP2-EREBP
Solyc11g051090.1	20	21	28	1	2	4	1.229	1.436	2.077	0.075	0.133	0.243	1.58067	0.150333	-3.3943	3.2616e-05	0.000828998	SOT12	PREDICTED: cytosolic sulfotransferase 12-like [Solanum lycopersicum]	-	-	-	-	GO:0043231//intracellular membrane-bounded organelle	GO:0008146//sulfotransferase activity	GO:0006605//protein targeting;GO:0006952//defense response;GO:0006970//response to osmotic stress;GO:0009608//response to symbiont;GO:0009617//response to bacterium;GO:0009620//response to fungus;GO:0009696//salicylic acid metabolic process;GO:0009755//hormone-mediated signaling pathway;GO:0009863//salicylic acid mediated signaling pathway;GO:0010243//response to organonitrogen compound;GO:001612…	--
Solyc01g005470.3	74	121	102	199	223	318	5.984	10.89	9.956	19.635	19.541	25.456	8.94333	21.544	1.2684	3.42639e-05	0.000866766	PCR2	PREDICTED: protein PLANT CADMIUM RESISTANCE 2 [Solanum lycopersicum]	-	-	-	-	GO:0016020//membrane;GO:0044424//intracellular part	-	GO:0006950//response to stress	--
Solyc09g090600.3	64	66	46	21	20	23	3.39	3.891	2.941	1.357	1.148	1.206	3.40733	1.237	-1.4618	3.46591e-05	0.000875927	APS1	PREDICTED: acid phosphatase 1-like [Solanum lycopersicum]	-	-	-	-	GO:0005618//cell wall;GO:0005911//cell-cell junction;GO:0009536//plastid;GO:0031090//organelle membrane	GO:0016791//phosphatase activity	GO:0000097//sulfur amino acid biosynthetic process;GO:0006873//cellular ion homeostasis;GO:0009683//indoleacetic acid metabolic process;GO:0009826//unidimensional cell growth;GO:0016129//phytosteroid biosynthetic process;GO:0019758//glycosinolate biosynthetic process;GO:0030001//metal ion transport;GO:0042546//cell wall biogenesis;GO:0043479//pigment accumulation in tissues in response to UV ligh…	--
Solyc12g042470.2	131	141	95	49	53	78	7.276	8.715	6.368	3.321	3.19	4.288	7.453	3.59967	-1.04996	3.57858e-05	0.000901009	Redox2	PREDICTED: methylecgonone reductase-like [Solanum lycopersicum]	-	-	-	-	-	GO:0016746//transferase activity, transferring acyl groups	GO:0009710//tropane alkaloid biosynthetic process;GO:0009822//alkaloid catabolic process;GO:0044710//single-organism metabolic process	--
Solyc11g007470.1	9	424	138	5	6	3	0.411	21.534	7.601	0.278	0.297	0.136	9.84867	0.237	-5.37697	3.63189e-05	0.000911857	UGT94E5	PREDICTED: beta-D-glucosyl crocetin beta-1,6-glucosyltransferase-like [Solanum lycopersicum]	Metabolism	Global and overview maps	ko01110//Biosynthesis of secondary metabolites	K21354	-	GO:0016757//transferase activity, transferring glycosyl groups	-	--
Solyc12g098225.1	180	492	152	98	82	74	9.907	30.135	10.097	6.581	4.89	4.032	16.713	5.16767	-1.69339	3.678e-05	0.00091956	--	PREDICTED: glycine-rich cell wall structural protein [Solanum lycopersicum]	-	-	-	-	-	-	-	--
Solyc07g052070.3	192	218	180	45	76	135	7.193	9.089	8.139	2.057	3.085	5.006	8.14033	3.38267	-1.26693	3.67975e-05	0.00091956	CYP72A225	PREDICTED: cytochrome P450 CYP72A219-like [Solanum lycopersicum]	-	-	-	-	GO:0031224//intrinsic component of membrane	GO:0016491//oxidoreductase activity;GO:0046906//tetrapyrrole binding;GO:0046914//transition metal ion binding	GO:0044710//single-organism metabolic process	--
Solyc04g005040.1	61	62	70	120	147	198	3.388	3.832	4.692	8.132	8.847	10.886	3.97067	9.28833	1.22604	3.69457e-05	0.000922403	3MMP	metalloendoproteinase 1 precursor [Solanum lycopersicum]	-	-	-	-	GO:0031224//intrinsic component of membrane	GO:0004175//endopeptidase activity;GO:0046914//transition metal ion binding	GO:0019538//protein metabolic process	--
Solyc09g005970.1	9	7	6	39	26	62	0.246	0.213	0.198	1.302	0.771	1.679	0.219	1.25067	2.51369	3.69835e-05	0.000922486	ABCG20	PREDICTED: ABC transporter G family member 20 [Solanum lycopersicum]	-	-	-	-	-	GO:0015604//organic phosphonate transmembrane transporter activity;GO:0017111//nucleoside-triphosphatase activity;GO:0032550//purine ribonucleoside binding	GO:0044765//single-organism transport	--
Solyc06g068510.1	85	85	89	35	40	44	4.024	4.479	5.086	2.022	2.052	2.062	4.52967	2.04533	-1.14707	3.73121e-05	0.00092895	MAPKKK20	PREDICTED: mitogen-activated protein kinase kinase kinase NPK1-like [Solanum lycopersicum]	-	-	-	-	-	GO:0004674//protein serine/threonine kinase activity	GO:0016310//phosphorylation	--
Solyc10g006940.1	6	26818	8456	83	5	23	0.825	4104.64	1403.62	13.928	0.745	3.131	1836.36	5.93467	-8.27347	3.80564e-05	0.000946599	--	-	-	-	-	-	-	-	-	--
Solyc01g066510.3	10	2	0	34	75	33	0.179	0.04	0	0.744	1.458	0.586	0.073	0.929333	3.67023	3.91137e-05	0.000970195	GEX2	PREDICTED: protein GAMETE EXPRESSED 2 [Solanum lycopersicum]	-	-	-	-	GO:0016020//membrane	-	-	--
Solyc10g076220.3	0	0	0	12	10	23	0	0	0	0.784	0.58	1.219	0.001	0.861	9.74987	3.9941e-05	0.000987968	PER70	PREDICTED: peroxidase 70-like [Solanum lycopersicum]	Metabolism;Metabolism;Metabolism	Global and overview maps;Global and overview maps;Biosynthesis of other secondary metabolites	ko01100//Metabolic pathways;ko01110//Biosynthesis of secondary metabolites;ko00940//Phenylpropanoid biosynthesis	K00430;K00430;K00430	-	GO:0003824//catalytic activity;GO:0043169//cation binding;GO:0046906//tetrapyrrole binding	GO:0006950//response to stress;GO:0044710//single-organism metabolic process	--
Solyc03g007880.3	213	54	99	450	341	387	5.53	1.56	3.102	14.256	9.594	9.946	3.39733	11.2653	1.72942	4.15048e-05	0.00101911	--	PREDICTED: uncharacterized protein LOC101259315 isoform X1 [Solanum lycopersicum]	-	-	-	-	-	-	-	--
MSTRG.9371	20	25	15	0	1	2	1.078	1.5	0.976	0	0.058	0.107	1.18467	0.055	-4.42891	4.16918e-05	0.00102183	--	-	-	-	-	-	-	-	-	--
Solyc08g066690.4	398	1279	1014	112	136	289	9.526	34.068	29.292	3.271	3.527	6.847	24.2953	4.54833	-2.41727	4.39417e-05	0.00106914	At5g03795	PREDICTED: probable glycosyltransferase At3g07620 [Solanum lycopersicum]	-	-	-	-	-	GO:0016757//transferase activity, transferring glycosyl groups	GO:0045491//xylan metabolic process	--
Solyc01g100000.3	17	16	17	42	60	81	0.894	0.937	1.079	2.696	3.42	4.218	0.97	3.44467	1.82831	4.40996e-05	0.00107201	PP2B15	PREDICTED: F-box protein PP2-B15 [Solanum lycopersicum]	-	-	-	-	GO:0043231//intracellular membrane-bounded organelle	GO:0005488//binding	-	--
Solyc04g071600.3	3	3	0	26	36	330	0.177	0.197	0	1.872	2.301	19.273	0.124667	7.81533	5.97016	4.42589e-05	0.0010749	ASR3	PREDICTED: abscisic stress-ripening protein 3-like [Solanum lycopersicum]	-	-	-	-	GO:0043231//intracellular membrane-bounded organelle;GO:0044444//cytoplasmic part	-	GO:0050896//response to stimulus	--
Solyc03g117720.3	336	178	364	78	118	176	17.255	10.173	22.562	4.888	6.566	8.947	16.6633	6.80033	-1.293	4.45104e-05	0.00107972	At1g16060	PREDICTED: AP2-like ethylene-responsive transcription factor At1g16060 isoform X2 [Solanum lycopersicum]	-	-	-	-	GO:0043231//intracellular membrane-bounded organelle	GO:0003676//nucleic acid binding;GO:0003700//transcription factor activity, sequence-specific DNA binding	GO:0001101//response to acid chemical;GO:0006355//regulation of transcription, DNA-templated;GO:0006970//response to osmotic stress;GO:0009653//anatomical structure morphogenesis;GO:0010029//regulation of seed germination;GO:0010557//positive regulation of macromolecule biosynthetic process;GO:0040007//growth;GO:0046889//positive regulation of lipid biosynthetic process	AP2-EREBP
Solyc02g077210.1	47	25	22	120	91	88	3.394	2.009	1.917	10.572	7.12	6.29	2.44	7.994	1.71204	4.45379e-05	0.00107972	At4g18490	PREDICTED: uncharacterized protein At4g18490 isoform X2 [Solanum lycopersicum]	-	-	-	-	-	-	-	--
MSTRG.24618	3	196	144	0	0	1	0.187	13.443	10.812	0	0	0.062	8.14733	0.0206667	-8.62288	5.03219e-05	0.0011961	--	-	-	-	-	-	-	-	-	--
Solyc09g009550.4	31	58	49	5	11	16	1.516	3.157	2.893	0.298	0.583	0.775	2.522	0.552	-2.19183	5.05961e-05	0.00120049	--	alpha/beta-hydrolases superfamily protein precursor [Solanum lycopersicum]	-	-	-	-	GO:0043231//intracellular membrane-bounded organelle	GO:0003824//catalytic activity	GO:0006950//response to stress;GO:0009699//phenylpropanoid biosynthetic process;GO:0009891//positive regulation of biosynthetic process;GO:0030001//metal ion transport	--
MSTRG.20974	31	15	24	3	3	2	1.844	1.002	1.73	0.218	0.199	0.125	1.52533	0.180667	-3.07772	5.12825e-05	0.00121355	--	Ulp1 protease family, C-terminal catalytic domain containing protein [Solanum demissum]	-	-	-	-	-	-	-	--
Solyc01g105767.1	0	1	1	13	21	42	0	0.061	0.066	0.867	1.243	2.272	0.0423333	1.46067	5.10869	5.21505e-05	0.00123079	--	PREDICTED: proteoglycan 4-like [Solanum lycopersicum]	-	-	-	-	-	-	-	--
Solyc10g009270.3	12	3	0	70	61	28	0.562	0.156	0	4	3.096	1.298	0.239333	2.798	3.5473	5.38206e-05	0.00126245	BHLH14	PREDICTED: transcription factor MYC2-like [Solanum lycopersicum]	-	-	-	-	-	-	GO:0008152//metabolic process	bHLH
MSTRG.24703	2	124	28	1	1	4	0.175	12.095	2.962	0.107	0.095	0.347	5.07733	0.183	-4.79416	5.39894e-05	0.0012653	--	hypothetical protein EJD97_021325, partial [Solanum chilense]	-	-	-	-	-	-	-	--
Solyc01g097660.2	41	32894	11601	178	9	21	3.808	3400.09	1300.49	20.172	0.906	1.931	1568.13	7.66967	-7.67566	5.43245e-05	0.00127093	--	PREDICTED: pectinesterase inhibitor 1-like [Solanum pennellii]	-	-	-	-	-	-	-	--
Solyc12g096400.2	5	116	74	1	1	10	0.19	4.909	3.396	0.046	0.041	0.376	2.83167	0.154333	-4.19753	5.4643e-05	0.00127726	--	PREDICTED: dentin sialophosphoprotein-like [Solanum tuberosum]	-	-	-	-	GO:0031090//organelle membrane	-	-	--
Solyc06g005070.3	59	83	48	25	19	16	3.811	5.966	3.742	1.97	1.33	1.023	4.50633	1.441	-1.64488	5.58886e-05	0.00129844	NPF3.1	PREDICTED: protein NRT1/ PTR FAMILY 3.1-like [Solanum lycopersicum]	-	-	-	-	-	-	GO:0051234//establishment of localization	--
Solyc02g093330.4	367	266	357	654	1563	615	7.932	6.399	9.313	17.248	36.607	13.159	7.88133	22.338	1.50299	5.73845e-05	0.00132514	NUP98B	PREDICTED: nuclear pore complex protein NUP98B-like isoform X3 [Solanum tuberosum]	Genetic Information Processing	Translation	ko03013//Nucleocytoplasmic transport	K14297	GO:0012505//endomembrane system;GO:0043231//intracellular membrane-bounded organelle	GO:0005488//binding	-	--
Solyc02g090490.3	80	71	79	180	135	352	3.114	3.076	3.712	8.55	5.695	13.564	3.30067	9.26967	1.48976	5.82765e-05	0.00134148	PLP3	PREDICTED: patatin-like protein 3 [Solanum lycopersicum]	-	-	-	-	-	GO:0003824//catalytic activity	GO:0006629//lipid metabolic process	--
MSTRG.24812	482	171	595	88	150	196	5.174	2.043	7.709	1.153	1.745	2.083	4.97533	1.66033	-1.58332	6.10082e-05	0.00139513	GIP	Retrovirus-related Pol polyprotein from transposon TNT 1-94 [Vitis vinifera]	-	-	-	-	-	-	-	--
Solyc03g007920.4	928	2093	1282	607	658	901	51.778	129.965	86.334	41.325	39.783	49.764	89.359	43.624	-1.03449	6.14553e-05	0.00140101	QCT	PREDICTED: glutaminyl-peptide cyclotransferase-like [Solanum lycopersicum]	-	-	-	-	GO:0009536//plastid;GO:0044425//membrane part	GO:0016755//transferase activity, transferring amino-acyl groups	GO:0006952//defense response;GO:0009725//response to hormone;GO:0018199//peptidyl-glutamine modification	--
Solyc03g113690.1	289	51	276	49	21	63	8.866	1.741	10.219	1.834	0.698	1.913	6.942	1.48167	-2.22813	6.3164e-05	0.00142828	ABCG23	PREDICTED: ABC transporter G family member 23 [Solanum lycopersicum]	-	-	-	-	GO:0031224//intrinsic component of membrane	GO:0015604//organic phosphonate transmembrane transporter activity;GO:0017111//nucleoside-triphosphatase activity;GO:0032550//purine ribonucleoside binding	GO:0044765//single-organism transport	--
Solyc11g071900.1	437	9333	3696	43	196	320	64.019	1521.62	653.516	7.686	31.114	46.405	746.387	28.4017	-4.71588	6.31941e-05	0.00142828	S1	PREDICTED: pumilio homolog 15-like [Erythranthe guttata]	-	-	-	-	-	-	-	--
Solyc01g109110.3	256	138	118	346	434	356	4.523	2.713	2.516	7.458	8.308	6.226	3.25067	7.33067	1.17321	6.41816e-05	0.00144471	XLG1	PREDICTED: extra-large guanine nucleotide-binding protein 1-like [Solanum lycopersicum]	-	-	-	-	-	-	-	--
Solyc02g014560.3	126	156	206	60	89	61	5.101	7.029	10.067	2.964	3.905	2.445	7.399	3.10467	-1.25289	6.681e-05	0.00149632	MICU	PREDICTED: calcium uptake protein 1, mitochondrial-like [Solanum lycopersicum]	-	-	-	-	GO:0043231//intracellular membrane-bounded organelle	GO:0046872//metal ion binding	-	--
MSTRG.730	18	96	48	9	1	9	0.382	2.781	1.23	0.233	0.076	0.269	1.46433	0.192667	-2.92607	6.77094e-05	0.0015114	--	uncharacterized protein LOC101256532 [Solanum lycopersicum]	-	-	-	-	-	-	-	--
Solyc02g082410.4	58	48	41	97	116	122	1.297	1.195	1.107	2.647	2.811	2.701	1.19967	2.71967	1.1808	6.92978e-05	0.00154172	MSSP2	PREDICTED: monosaccharide-sensing protein 2-like [Solanum pennellii]	-	-	-	-	GO:0031090//organelle membrane;GO:0031224//intrinsic component of membrane;GO:0043231//intracellular membrane-bounded organelle	GO:0005402//cation:sugar symporter activity;GO:0016628//oxidoreductase activity, acting on the CH-CH group of donors, NAD or NADP as acceptor	GO:0006812//cation transport;GO:0015858//nucleoside transport;GO:0044710//single-organism metabolic process;GO:0044763//single-organism cellular process	--
Solyc07g006330.2	82	69	60	131	153	153	2.742	2.567	2.421	5.344	5.543	5.064	2.57667	5.317	1.04511	7.0167e-05	0.00155976	Pigb	PREDICTED: GPI mannosyltransferase 3 [Solanum lycopersicum]	Metabolism;Metabolism	Global and overview maps;Glycan biosynthesis and metabolism	ko01100//Metabolic pathways;ko00563//Glycosylphosphatidylinositol (GPI)-anchor biosynthesis	K05286;K05286	-	GO:0016740//transferase activity	-	--
Solyc01g087020.2	47	50	46	91	108	157	4.576	5.417	5.405	10.809	11.393	15.13	5.13267	12.444	1.27767	7.08624e-05	0.00157	--	conserved hypothetical protein [Ricinus communis]	-	-	-	-	-	-	-	--
Solyc06g072550.3	238	657	242	152	140	98	16.804	51.625	20.623	13.095	10.711	6.849	29.684	10.2183	-1.53853	7.3774e-05	0.00162777	VIT_17s0000g00560	PREDICTED: CASP-like protein 1F1 [Solanum lycopersicum]	-	-	-	-	GO:0016020//membrane	-	-	--
Solyc07g006660.1	4	11296	3210	47	4	5	0.146	458.755	141.384	2.093	0.158	0.181	200.095	0.810667	-7.94736	7.51429e-05	0.00165407	GLOX1	PREDICTED: aldehyde oxidase GLOX [Solanum lycopersicum]	-	-	-	-	-	-	-	--
Solyc09g075910.1	8	9	4	34	33	40	0.206	0.258	0.124	1.067	0.92	1.018	0.196	1.00167	2.35348	7.52827e-05	0.0016556	LECRK4	PREDICTED: G-type lectin S-receptor-like serine/threonine-protein kinase LECRK4 [Solanum lycopersicum]	-	-	-	-	-	GO:0004672//protein kinase activity	GO:0006796//phosphate-containing compound metabolic process	--
Solyc09g084490.4	152	271	304	112	71	115	16.731	33.197	40.387	15.042	8.468	12.53	30.105	12.0133	-1.32537	7.59879e-05	0.00166837	PIIF	PREDICTED: wound-induced proteinase inhibitor 1-like [Solanum lycopersicum]	-	-	-	-	GO:0030312//external encapsulating structure	GO:0004866//endopeptidase inhibitor activity;GO:0016787//hydrolase activity	GO:0006812//cation transport;GO:0006950//response to stress;GO:0009620//response to fungus;GO:0010466//negative regulation of peptidase activity	--
Solyc05g051250.3	53	121	81	25	12	35	2.388	6.068	4.405	1.374	0.586	1.561	4.287	1.17367	-1.86895	7.63045e-05	0.00167395	GS1	PREDICTED: glutamine synthetase-like [Solanum lycopersicum]	Metabolism;Metabolism;Metabolism;Metabolism;Metabolism;Metabolism	Global and overview maps;Global and overview maps;Carbohydrate metabolism;Amino acid metabolism;Amino acid metabolism;Energy metabolism	ko01100//Metabolic pathways;ko01230//Biosynthesis of amino acids;ko00630//Glyoxylate and dicarboxylate metabolism;ko00250//Alanine, aspartate and glutamate metabolism;ko00220//Arginine biosynthesis;ko00910//Nitrogen metabolism	K01915;K01915;K01915;K01915;K01915;K01915	GO:0005576//extracellular region;GO:0005840//ribosome;GO:0009526//plastid envelope;GO:0009532//plastid stroma;GO:0016020//membrane	GO:0016211//ammonia ligase activity;GO:0032550//purine ribonucleoside binding;GO:0046914//transition metal ion binding	GO:0006090//pyruvate metabolic process;GO:0006541//glutamine metabolic process;GO:0006575//cellular modified amino acid metabolic process;GO:0006595//polyamine metabolic process;GO:0006725//cellular aromatic compound metabolic process;GO:0006873//cellular ion homeostasis;GO:0006970//response to osmotic stress;GO:0006996//organelle organization;GO:0009746//response to hexose;GO:0010038//response t…	--
Solyc04g016000.3	16	243	191	7	3	13	0.734	12.407	10.576	0.392	0.149	0.59	7.90567	0.377	-4.39025	7.78597e-05	0.00170033	HSFB3	PREDICTED: heat stress transcription factor B-3 [Solanum lycopersicum]	-	-	-	-	GO:0043231//intracellular membrane-bounded organelle	GO:0001071//nucleic acid binding transcription factor activity;GO:0003677//DNA binding	GO:0006351//transcription, DNA-templated;GO:0006950//response to stress;GO:0009404//toxin metabolic process;GO:0009628//response to abiotic stimulus;GO:0010033//response to organic substance;GO:0010038//response to metal ion;GO:0010468//regulation of gene expression;GO:0050794//regulation of cellular process;GO:0051716//cellular response to stimulus	HSF
Solyc01g109380.3	123	125	121	219	214	394	5.457	6.172	6.48	11.856	10.288	17.304	6.03633	13.1493	1.12325	7.83574e-05	0.00170778	At4g34320	PREDICTED: UPF0496 protein At4g34320-like [Solanum lycopersicum]	-	-	-	-	-	-	-	--
Solyc06g060070.3	55	8	9	160	259	64	2.856	0.462	0.564	10.137	14.573	3.29	1.294	9.33333	2.85055	7.93072e-05	0.00172427	At1g77330	PREDICTED: 1-aminocyclopropane-1-carboxylate oxidase 5 [Solanum lycopersicum]	Metabolism;Metabolism;Metabolism	Global and overview maps;Global and overview maps;Amino acid metabolism	ko01100//Metabolic pathways;ko01110//Biosynthesis of secondary metabolites;ko00270//Cysteine and methionine metabolism	K05933;K05933;K05933	-	GO:0016641//oxidoreductase activity, acting on the CH-NH2 group of donors, oxygen as acceptor;GO:0016705//oxidoreductase activity, acting on paired donors, with incorporation or reduction of molecular oxygen;GO:0019842//vitamin binding;GO:0043169//cation binding	GO:0001101//response to acid chemical;GO:0007275//multicellular organism development;GO:0009267//cellular response to starvation;GO:0009692//ethylene metabolic process;GO:0015698//inorganic anion transport;GO:0016129//phytosteroid biosynthetic process	--
Solyc02g150116.1	58	38	72	17	11	21	3.666	2.689	5.525	1.319	0.758	1.325	3.96	1.134	-1.80408	7.97172e-05	0.00173037	--	PREDICTED: uncharacterized protein LOC109121115 [Solanum lycopersicum]	-	-	-	-	-	-	-	--
Solyc02g076830.1	1	5	1	23	24	30	0.046	0.257	0.056	1.298	1.203	1.374	0.119667	1.29167	3.43214	8.06363e-05	0.00174891	At1g78830	PREDICTED: epidermis-specific secreted glycoprotein EP1-like [Solanum lycopersicum]	-	-	-	-	GO:0005576//extracellular region;GO:0005618//cell wall;GO:0005911//cell-cell junction;GO:0031090//organelle membrane;GO:0043231//intracellular membrane-bounded organelle;GO:0044444//cytoplasmic part	-	GO:0009725//response to hormone;GO:0044699//single-organism process	--
Solyc10g085640.1	121	8	86	11	7	7	4.384	0.323	3.761	0.486	0.275	0.251	2.82267	0.337333	-3.06481	8.36469e-05	0.00180688	INV1	PREDICTED: beta-fructofuranosidase, insoluble isoenzyme 1-like [Solanum lycopersicum]	Metabolism;Metabolism;Metabolism	Global and overview maps;Carbohydrate metabolism;Carbohydrate metabolism	ko01100//Metabolic pathways;ko00500//Starch and sucrose metabolism;ko00052//Galactose metabolism	K01193;K01193;K01193	GO:0030312//external encapsulating structure	GO:0004564//beta-fructofuranosidase activity	GO:0005985//sucrose metabolic process;GO:0006073//cellular glucan metabolic process;GO:0046903//secretion	--
MSTRG.3917	22	23	13	2	2	1	1.781	2.073	1.271	0.198	0.175	0.08	1.70833	0.151	-3.49997	8.43408e-05	0.00181893	21D7	probable 26S proteasome non-ATPase regulatory subunit 3 [Solanum pennellii]	Genetic Information Processing	Folding, sorting and degradation	ko03050//Proteasome	K03033	GO:0044424//intracellular part	-	GO:0009894//regulation of catabolic process	--
Solyc03g117990.1	189	66	88	302	289	307	5.677	2.206	3.191	11.069	9.407	9.129	3.69133	9.86833	1.41866	8.59006e-05	0.00184514	--	PREDICTED: uncharacterized protein LOC101248375 [Solanum lycopersicum]	-	-	-	-	-	-	-	--
Solyc08g081980.4	25	139	68	15	13	19	0.502	3.109	1.649	0.368	0.283	0.378	1.75333	0.343	-2.35382	8.6147e-05	0.00184895	PHY1	PREDICTED: probable serine/threonine-protein kinase DDB_G0277165 isoform X2 [Solanum lycopersicum]	-	-	-	-	-	GO:0004713//protein tyrosine kinase activity	GO:0006468//protein phosphorylation;GO:0007165//signal transduction	--
Solyc01g088760.4	175	110	79	450	474	188	5.851	4.093	3.188	18.358	17.173	6.222	4.37733	13.9177	1.66879	8.69388e-05	0.00185998	CYP714C2	PREDICTED: cytochrome P450 714C2-like [Solanum lycopersicum]	-	-	-	-	-	GO:0016491//oxidoreductase activity;GO:0046872//metal ion binding	-	--
Solyc11g068890.2	177	196	127	46	87	108	17.121	21.1	14.827	5.429	9.119	10.341	17.6827	8.29633	-1.09179	8.86693e-05	0.00188945	NHL1	PREDICTED: NDR1/HIN1-like protein 12 [Solanum lycopersicum]	-	-	-	-	GO:0005618//cell wall;GO:0005911//cell-cell junction;GO:0016020//membrane;GO:0043231//intracellular membrane-bounded organelle	-	GO:0002252//immune effector process;GO:0005982//starch metabolic process;GO:0005984//disaccharide metabolic process	--
Solyc01g087070.4	40	422	528	24	20	33	1.777	20.867	28.316	1.301	0.963	1.451	16.9867	1.23833	-3.77793	9.00609e-05	0.00191453	ANT	PREDICTED: ADP,ATP carrier protein 1, mitochondrial [Solanum lycopersicum]	-	-	-	-	GO:0009526//plastid envelope;GO:0019866//organelle inner membrane;GO:0030312//external encapsulating structure;GO:0031224//intrinsic component of membrane;GO:0043232//intracellular non-membrane-bounded organelle	GO:0005347//ATP transmembrane transporter activity;GO:0046914//transition metal ion binding	GO:0006006//glucose metabolic process;GO:0006605//protein targeting;GO:0006862//nucleotide transport;GO:0006865//amino acid transport;GO:0006996//organelle organization;GO:0009814//defense response, incompatible interaction;GO:0015672//monovalent inorganic cation transport;GO:0016482//cytoplasmic transport;GO:0019941//modification-dependent protein catabolic process;GO:0033554//cellular response …	--
Solyc01g096680.4	371	256	211	693	949	424	11.468	8.807	7.872	26.139	31.788	12.974	9.38233	23.6337	1.33282	9.01687e-05	0.0019153	MAP65-5	PREDICTED: 65-kDa microtubule-associated protein 5 [Solanum lycopersicum]	-	-	-	-	GO:0005819//spindle;GO:0005881//cytoplasmic microtubule;GO:0005911//cell-cell junction	GO:0015631//tubulin binding	GO:0006997//nucleus organization;GO:0007015//actin filament organization;GO:0010629//negative regulation of gene expression;GO:0016571//histone methylation;GO:0031109//microtubule polymerization or depolymerization;GO:0043623//cellular protein complex assembly;GO:0044786//cell cycle DNA replication;GO:0048580//regulation of post-embryonic development;GO:0051052//regulation of DNA metabolic proces…	--
MSTRG.15450	493	24	218	19	13	13	9.571	0.519	5.108	0.45	0.273	0.25	5.066	0.324333	-3.9653	9.34895e-05	0.00197643	GIP	Retrovirus-related Pol polyprotein from transposon TNT 1-94 [Cucumis melo var. makuwa] [Cucumis melo]	-	-	-	-	-	-	-	--
Solyc08g081500.3	10	324	129	3	5	10	0.609	21.957	9.481	0.223	0.33	0.603	10.6823	0.385333	-4.79298	9.5404e-05	0.00201055	MYB26	hypocotyl Myb protein THM1 [Solanum lycopersicum]	Organismal Systems	Environmental adaptation	ko04626//Plant-pathogen interaction	K09422	GO:0043231//intracellular membrane-bounded organelle	GO:0001071//nucleic acid binding transcription factor activity;GO:0003676//nucleic acid binding	GO:0001101//response to acid chemical;GO:0006355//regulation of transcription, DNA-templated;GO:0009834//plant-type secondary cell wall biogenesis;GO:0009900//dehiscence;GO:0031328//positive regulation of cellular biosynthetic process	ARR-B
Solyc08g014190.4	77	105	64	151	168	256	2.513	3.814	2.522	6.014	5.942	8.272	2.94967	6.74267	1.19277	9.71427e-05	0.00204076	CYP76B6	PREDICTED: LOW QUALITY PROTEIN: geraniol 8-hydroxylase [Solanum lycopersicum]	-	-	-	-	GO:0043231//intracellular membrane-bounded organelle;GO:0044425//membrane part	GO:0004497//monooxygenase activity;GO:0046872//metal ion binding	GO:0016098//monoterpenoid metabolic process	--
Solyc04g079730.1	48	42	36	342	51	217	1.814	1.766	1.642	15.769	2.088	8.117	1.74067	8.658	2.31439	9.78547e-05	0.00205249	AOS1	allene oxide synthase [Solanum lycopersicum]	Metabolism;Metabolism;Metabolism	Global and overview maps;Global and overview maps;Lipid metabolism	ko01100//Metabolic pathways;ko01110//Biosynthesis of secondary metabolites;ko00592//alpha-Linolenic acid metabolism	K01723;K01723;K01723	GO:0009526//plastid envelope;GO:0031976//plastid thylakoid;GO:0044434//chloroplast part	GO:0016491//oxidoreductase activity;GO:0016836//hydro-lyase activity;GO:0046906//tetrapyrrole binding;GO:0046914//transition metal ion binding	GO:0006090//pyruvate metabolic process;GO:0006544//glycine metabolic process;GO:0006568//tryptophan metabolic process;GO:0006605//protein targeting;GO:0006633//fatty acid biosynthetic process;GO:0006732//coenzyme metabolic process;GO:0006753//nucleoside phosphate metabolic process;GO:0006778//porphyrin-containing compound metabolic process;GO:0006952//defense response;GO:0009314//response to radi…	--
Solyc01g099910.4	140	209	142	60	100	82	7.263	12.068	8.892	3.798	5.622	4.211	9.40767	4.54367	-1.04998	9.82291e-05	0.00205551	ephA	PREDICTED: bifunctional epoxide hydrolase 2 [Solanum lycopersicum]	-	-	-	-	GO:0005737//cytoplasm	GO:0004713//protein tyrosine kinase activity	GO:0006468//protein phosphorylation	--
Solyc11g006220.2	100	98	110	52	32	53	1.277	1.393	1.696	0.81	0.443	0.67	1.45533	0.641	-1.18295	9.94669e-05	0.00207493	XI-E	PREDICTED: myosin-11 isoform X1 [Solanum lycopersicum]	-	-	-	-	GO:0015629//actin cytoskeleton;GO:0031224//intrinsic component of membrane;GO:0043231//intracellular membrane-bounded organelle	GO:0008092//cytoskeletal protein binding;GO:0017111//nucleoside-triphosphatase activity;GO:0032550//purine ribonucleoside binding;GO:0060089//molecular transducer activity	GO:0000904//cell morphogenesis involved in differentiation;GO:0006886//intracellular protein transport;GO:0006928//movement of cell or subcellular component;GO:0007010//cytoskeleton organization;GO:0007059//chromosome segregation;GO:0009606//tropism;GO:0009790//embryo development;GO:0010208//pollen wall assembly;GO:0040007//growth;GO:0048438//floral whorl development;GO:0050794//regulation of cel…	--
Solyc02g070280.3	73	78	59	131	139	165	2.037	2.422	1.987	4.459	4.202	4.557	2.14867	4.406	1.03603	9.97402e-05	0.00207901	CAT1	PREDICTED: cationic amino acid transporter 1 [Solanum lycopersicum]	-	-	-	-	GO:0031224//intrinsic component of membrane	GO:0005310//dicarboxylic acid transmembrane transporter activity;GO:0008324//cation transmembrane transporter activity	GO:0003333//amino acid transmembrane transport;GO:0006605//protein targeting;GO:0009404//toxin metabolic process;GO:0014070//response to organic cyclic compound;GO:0015672//monovalent inorganic cation transport;GO:0015748//organophosphate ester transport;GO:0015813//L-glutamate transport;GO:0016482//cytoplasmic transport;GO:0043067//regulation of programmed cell death;GO:0043092//L-amino acid imp…	--
Solyc04g054220.3	0	1	2	19	17	27	0	0.041	0.088	0.848	0.674	0.978	0.043	0.833333	4.27649	9.98271e-05	0.0020792	CYP71AU50	PREDICTED: cytochrome P450 CYP736A12-like [Solanum lycopersicum]	-	-	-	-	-	GO:0016491//oxidoreductase activity;GO:0046872//metal ion binding	-	--
Solyc07g047710.3	77	112	72	33	36	46	7.706	12.475	8.697	4.03	3.904	4.557	9.626	4.16367	-1.20908	0.000103277	0.00214107	At4g29360	PREDICTED: glucan endo-1,3-beta-glucosidase 12-like [Solanum lycopersicum]	-	-	-	-	GO:0016020//membrane	GO:0003824//catalytic activity	-	--
Solyc08g078900.1	31	56	39	131	115	108	4.509	9.064	6.846	23.248	18.124	15.549	6.80633	18.9737	1.47905	0.000105682	0.00218185	EARLI1	arachidonic acid-induced DEA1 precursor [Solanum lycopersicum]	-	-	-	-	-	GO:0005488//binding	GO:0044765//single-organism transport	--
Solyc10g085800.2	73	136	106	20	48	47	7.164	14.854	12.556	2.395	5.104	4.566	11.5247	4.02167	-1.51886	0.00010704	0.00220032	--	PREDICTED: uncharacterized protein LOC101253847 [Solanum lycopersicum]	-	-	-	-	-	-	-	PLATZ
Solyc03g034060.4	33	35	26	0	7	7	0.752	0.888	0.716	0	0.173	0.158	0.785333	0.110333	-2.83144	0.00010792	0.00221502	PERK5	PREDICTED: proline-rich receptor-like protein kinase PERK4 [Solanum lycopersicum]	-	-	-	-	GO:0016020//membrane	GO:0004672//protein kinase activity;GO:0032550//purine ribonucleoside binding	GO:0005976//polysaccharide metabolic process;GO:0006468//protein phosphorylation;GO:0009664//plant-type cell wall organization;GO:0009755//hormone-mediated signaling pathway;GO:0044707//single-multicellular organism process;GO:0044767//single-organism developmental process	--
Solyc07g041940.3	7	8	14	46	37	52	0.249	0.317	0.602	1.999	1.428	1.833	0.389333	1.75333	2.17102	0.000108959	0.0022329	RIPK	PREDICTED: serine/threonine-protein kinase At5g01020 [Solanum lycopersicum]	-	-	-	-	-	GO:0004713//protein tyrosine kinase activity;GO:0032550//purine ribonucleoside binding	GO:0006468//protein phosphorylation	--
MSTRG.11615	41	44	38	76	101	132	3.204	3.827	3.585	7.248	8.554	10.212	3.53867	8.67133	1.29305	0.000109775	0.00224	--	-	-	-	-	-	-	-	-	--
Solyc01g005920.3	152	494	156	79	97	92	5.366	19.408	6.647	3.403	3.711	3.215	10.4737	3.443	-1.60503	0.000109807	0.00224	At3g13620	PREDICTED: probable polyamine transporter At3g13620 [Solanum lycopersicum]	-	-	-	-	GO:0031224//intrinsic component of membrane	GO:0015291//secondary active transmembrane transporter activity;GO:0046943//carboxylic acid transmembrane transporter activity	GO:0006694//steroid biosynthetic process;GO:0015846//polyamine transport;GO:0030148//sphingolipid biosynthetic process	--
Solyc08g079080.5	33	29	19	43	129	131	0.932	0.911	0.648	1.481	3.947	3.661	0.830333	3.02967	1.8674	0.000110017	0.00224257	INVA	invertase [Solanum lycopersicum]	Metabolism;Metabolism;Metabolism	Global and overview maps;Carbohydrate metabolism;Carbohydrate metabolism	ko01100//Metabolic pathways;ko00500//Starch and sucrose metabolism;ko00052//Galactose metabolism	K01193;K01193;K01193	GO:0005618//cell wall;GO:0005773//vacuole	GO:0004564//beta-fructofuranosidase activity	GO:0000041//transition metal ion transport;GO:0005984//disaccharide metabolic process;GO:0006575//cellular modified amino acid metabolic process;GO:0006595//polyamine metabolic process;GO:0006970//response to osmotic stress;GO:0006996//organelle organization;GO:0009267//cellular response to starvation;GO:0009699//phenylpropanoid biosynthetic process;GO:0009739//response to gibberellin;GO:0015698/…	--
Solyc07g055020.3	103	86	98	45	44	56	4.088	3.799	4.695	2.179	1.892	2.2	4.194	2.09033	-1.00459	0.000111213	0.00226351	At3g07870	PREDICTED: F-box protein At3g07870-like isoform X2 [Solanum lycopersicum]	-	-	-	-	-	-	-	--
Solyc06g011530.3	158	93	123	47	64	74	15.684	10.274	14.736	5.693	6.884	7.271	13.5647	6.616	-1.03582	0.000112797	0.00228532	HMGCL	PREDICTED: hydroxymethylglutaryl-CoA lyase, mitochondrial isoform X2 [Solanum lycopersicum]	Metabolism;Cellular Processes;Metabolism;Metabolism;Metabolism	Global and overview maps;Transport and catabolism;Amino acid metabolism;Carbohydrate metabolism;Lipid metabolism	ko01100//Metabolic pathways;ko04146//Peroxisome;ko00280//Valine, leucine and isoleucine degradation;ko00650//Butanoate metabolism;ko00072//Synthesis and degradation of ketone bodies	K01640;K01640;K01640;K01640;K01640	GO:0044429//mitochondrial part	GO:0016833//oxo-acid-lyase activity;GO:0043169//cation binding	-	--
MSTRG.13127	32	45	44	8	15	10	1.095	1.713	1.817	0.334	0.556	0.339	1.54167	0.409667	-1.91197	0.000115032	0.00232842	--	DNA/RNA polymerases superfamily protein [Theobroma cacao]	-	-	-	-	-	GO:0046872//metal ion binding	GO:0006259//DNA metabolic process	--
MSTRG.15518	233	22	112	11	18	35	9.043	0.931	5.312	0.516	0.709	1.313	5.09533	0.846	-2.59045	0.000115343	0.00233161	--	-	-	-	-	-	-	-	-	--
MSTRG.11737	1	32	19	0	0	0	0.084	2.987	1.924	0	0	0	1.665	0.001	-10.7013	0.000115999	0.00234309	--	-	-	-	-	-	-	-	-	--
Solyc02g079870.4	41	3420	880	32	51	53	4.131	383.454	107.004	3.934	5.568	5.286	164.863	4.92933	-5.06373	0.000117883	0.00237398	--	PREDICTED: uncharacterized protein LOC101267080 [Solanum lycopersicum]	-	-	-	-	-	-	-	--
Solyc11g007940.2	181	670	309	123	145	158	8.515	35.076	17.547	7.062	7.391	7.358	20.3793	7.27033	-1.48701	0.000120634	0.00242028	BTR1	PREDICTED: protein BTR1-like [Solanum lycopersicum]	-	-	-	-	GO:0043231//intracellular membrane-bounded organelle	GO:0003723//RNA binding;GO:0003824//catalytic activity	GO:0006396//RNA processing;GO:0009725//response to hormone;GO:0048878//chemical homeostasis	--
Solyc08g062340.3	10	14	13	31	54	70	0.785	1.222	1.231	2.968	4.591	5.437	1.07933	4.332	2.00489	0.000121053	0.00242687	HSP17.9-D	cytosolic class II small heat shock protein HCT2 [Solanum lycopersicum]	Genetic Information Processing	Folding, sorting and degradation	ko04141//Protein processing in endoplasmic reticulum	K13993	GO:0044424//intracellular part	-	-	--
Solyc08g013740.4	43	33	26	9	9	9	1.211	1.034	0.884	0.309	0.275	0.251	1.043	0.278333	-1.90585	0.00012213	0.00244662	At1g33170	PREDICTED: probable methyltransferase PMT18 [Solanum lycopersicum]	-	-	-	-	-	-	-	--
Solyc10g055770.2	108	95	83	137	213	262	4.264	4.175	3.956	6.601	9.113	10.241	4.13167	8.65167	1.06625	0.000122668	0.00245372	MFSD14B	PREDICTED: hippocampus abundant transcript-like protein 1 isoform X2 [Solanum lycopersicum]	-	-	-	-	-	-	-	--
Solyc02g062160.1	3	734	275	8	2	5	0.391	106.544	43.292	1.273	0.283	0.646	50.0757	0.734	-6.09219	0.000123035	0.00245894	ATJ11	PREDICTED: chaperone protein dnaJ 11, chloroplastic-like [Solanum lycopersicum]	-	-	-	-	-	-	-	--
Solyc04g074950.3	156	121	94	215	212	369	3.806	3.285	2.768	6.4	5.604	8.911	3.28633	6.97167	1.08502	0.000125569	0.00250055	STR6	PREDICTED: esterase CG5412 isoform X3 [Solanum lycopersicum]	-	-	-	-	-	-	GO:0001101//response to acid chemical;GO:0006812//cation transport;GO:0006950//response to stress;GO:0009692//ethylene metabolic process;GO:0009694//jasmonic acid metabolic process;GO:0051707//response to other organism	--
Solyc05g006810.4	78	50	58	139	133	139	1.981	1.413	1.778	4.308	3.66	3.495	1.724	3.821	1.14819	0.000129798	0.00256756	schC	PREDICTED: 2,4-dichlorophenol 6-monooxygenase isoform X1 [Solanum pennellii]	-	-	-	-	-	GO:0003824//catalytic activity	GO:0044710//single-organism metabolic process	--
Solyc03g117250.4	177	127	195	461	312	368	6.39	5.102	8.497	20.307	12.205	13.151	6.663	15.221	1.19182	0.000133918	0.0026432	FLOT2	Hop-interacting protein THI116 [Solanum lycopersicum]	-	-	-	-	GO:0031090//organelle membrane;GO:0043231//intracellular membrane-bounded organelle;GO:0044459//plasma membrane part	-	GO:0000160//phosphorelay signal transduction system;GO:0010243//response to organonitrogen compound	--
Solyc06g075675.1	32	41	22	6	6	10	0.683	0.974	0.567	0.156	0.139	0.211	0.741333	0.168667	-2.13595	0.000136027	0.00267694	--	PREDICTED: uncharacterized protein LOC101253719 isoform X3 [Solanum lycopersicum]	-	-	-	-	-	-	-	--
Solyc02g090180.3	55	80	63	126	145	179	1.323	2.141	1.829	3.697	3.778	4.261	1.76433	3.912	1.14878	0.000137757	0.00270699	dapb1	PREDICTED: protease 2 [Solanum pennellii]	-	-	-	-	GO:0043231//intracellular membrane-bounded organelle	GO:0008236//serine-type peptidase activity	GO:0019538//protein metabolic process	--
Solyc10g008790.3	130	409	341	106	105	126	5.449	19.078	17.251	5.421	4.769	5.228	13.926	5.13933	-1.43813	0.000139246	0.00273224	IQD1	PREDICTED: protein IQ-DOMAIN 1 [Solanum lycopersicum]	-	-	-	-	-	-	GO:0044699//single-organism process;GO:0045491//xylan metabolic process	--
Solyc09g010200.4	11	24	37	0	0	4	0.668	1.623	2.714	0	0	0.241	1.66833	0.0803333	-4.37627	0.000141641	0.00276706	POPTRDRAFT_576556	PREDICTED: casparian strip membrane protein 1-like [Solanum lycopersicum]	-	-	-	-	GO:0016020//membrane	-	-	--
Solyc08g079860.2	15	9	20	69	51	54	0.411	0.275	0.662	2.309	1.516	1.467	0.449333	1.764	1.97299	0.000144712	0.00282233	SBT1.7	subtilisin-like protease precursor [Solanum lycopersicum]	-	-	-	-	-	GO:0008233//peptidase activity;GO:0016491//oxidoreductase activity	GO:0019538//protein metabolic process	--
Solyc06g072845.1	138	150	156	40	74	100	12.455	15.066	16.993	4.405	7.237	8.934	14.838	6.85867	-1.1133	0.000144786	0.00282233	At5g17165	PREDICTED: uncharacterized protein LOC101260734 [Solanum lycopersicum]	-	-	-	-	-	-	-	--
Solyc06g063190.3	74	82	59	110	194	187	1.388	1.712	1.336	2.518	3.944	3.473	1.47867	3.31167	1.16326	0.000148627	0.00288668	GLR2.8	PREDICTED: glutamate receptor 2.8 [Solanum lycopersicum]	-	-	-	-	-	-	-	--
Solyc01g098220.2	3	2045	542	7	1	0	0.251	190.127	54.65	0.714	0.091	0	81.676	0.268333	-8.24974	0.00015167	0.00293513	LBD20	PREDICTED: LOB domain-containing protein 20 [Solanum lycopersicum]	-	-	-	-	-	-	GO:0001101//response to acid chemical;GO:0002831//regulation of response to biotic stimulus;GO:0009755//hormone-mediated signaling pathway	LOB
Solyc02g091650.4	97	71	61	138	187	157	2.337	1.904	1.774	4.057	4.883	3.745	2.005	4.22833	1.07649	0.000153869	0.00297518	GRDP1	PREDICTED: glycine-rich domain-containing protein 2 [Solanum lycopersicum]	-	-	-	-	GO:0016020//membrane;GO:0043231//intracellular membrane-bounded organelle	-	GO:0046942//carboxylic acid transport	--
Solyc11g065940.2	482	113	309	118	86	107	28.576	7.456	22.111	8.536	5.525	6.28	19.381	6.78033	-1.51521	0.000154649	0.0029863	EPSIN1	PREDICTED: epsin-3 [Solanum lycopersicum]	Cellular Processes	Transport and catabolism	ko04144//Endocytosis	K12471	-	-	-	--
Solyc01g099540.2	20040	25328	32501	4241	8912	13506	1855.61	2610.03	3632.29	479.155	894.19	1237.95	2699.31	870.433	-1.63279	0.00015514	0.00299363	--	PREDICTED: splicing factor 3A subunit 2-like [Nicotiana sylvestris]	-	-	-	-	-	-	-	--
Solyc11g072480.2	148	114	84	226	194	270	8.508	7.294	5.828	15.853	12.085	15.365	7.21	14.4343	1.00143	0.000157165	0.00302615	TET4	PREDICTED: tetraspanin-3 [Solanum lycopersicum]	-	-	-	-	GO:0005911//cell-cell junction;GO:0031224//intrinsic component of membrane	-	GO:0006631//fatty acid metabolic process;GO:0044767//single-organism developmental process	--
Solyc02g090360.3	995	644	694	1085	1418	3046	30.371	21.876	25.567	40.409	46.9	92.035	25.938	59.7813	1.20463	0.000162772	0.00311397	Bp10	PREDICTED: L-ascorbate oxidase homolog [Solanum lycopersicum]	-	-	-	-	GO:0005618//cell wall	GO:0016682//oxidoreductase activity, acting on diphenols and related substances as donors, oxygen as acceptor	GO:0009628//response to abiotic stimulus;GO:0044710//single-organism metabolic process	--
Solyc03g121350.3	23	12	14	59	36	120	0.571	0.331	0.419	1.786	0.968	2.948	0.440333	1.90067	2.10984	0.000169327	0.00322094	At1g73020	PREDICTED: anoctamin-like protein At1g73020 [Solanum lycopersicum]	-	-	-	-	GO:0034702//ion channel complex	GO:0005253//anion channel activity	GO:0006821//chloride transport	--
Solyc12g038130.1	17	30	13	56	60	89	1.259	2.472	1.162	5.034	4.815	6.524	1.631	5.45767	1.74253	0.000171505	0.00325543	--	PREDICTED: uncharacterized protein LOC104645074 [Solanum lycopersicum]	-	-	-	-	-	-	-	--
Solyc02g067970.4	558	286	639	173	200	334	23.866	13.614	32.987	9.029	9.269	14.141	23.489	10.813	-1.11922	0.000177879	0.00334794	LONRF3	PREDICTED: E3 ubiquitin-protein ligase RNF168-like isoform X1 [Solanum lycopersicum]	-	-	-	-	-	GO:0004672//protein kinase activity;GO:0046872//metal ion binding	GO:0006090//pyruvate metabolic process;GO:0016310//phosphorylation;GO:0019538//protein metabolic process	--
Solyc07g064600.3	537	1183	1412	432	381	616	40.358	98.946	128.081	39.615	31.028	45.828	89.1283	38.8237	-1.19895	0.000183413	0.00343518	RIDA	inducible plastid-lipid associated protein [Solanum lycopersicum]	-	-	-	-	GO:0044435//plastid part	GO:0003824//catalytic activity	GO:0043436//oxoacid metabolic process;GO:0044711//single-organism biosynthetic process;GO:0044723//single-organism carbohydrate metabolic process;GO:1901576//organic substance biosynthetic process;GO:1901657//glycosyl compound metabolic process	--
Solyc07g008140.3	20	27	9	55	57	86	1.306	1.962	0.709	4.381	4.032	5.558	1.32567	4.657	1.81268	0.000184563	0.00345429	BCB	PREDICTED: cucumber peeling cupredoxin-like [Solanum lycopersicum]	-	-	-	-	-	-	-	--
Solyc08g066990.4	51	58	26	115	107	120	1.129	1.429	0.695	3.106	2.566	2.629	1.08433	2.767	1.35151	0.000187327	0.00349133	AKT1	PREDICTED: potassium channel AKT1-like [Solanum lycopersicum]	-	-	-	-	-	-	-	--
Solyc02g071470.4	24	16	31	5	3	3	1.089	0.808	1.697	0.277	0.147	0.135	1.198	0.186333	-2.68467	0.000193189	0.00358042	SRG1	PREDICTED: protein SRG1-like [Solanum lycopersicum]	-	-	-	-	-	GO:0016706//oxidoreductase activity, acting on paired donors, with incorporation or reduction of molecular oxygen, 2-oxoglutarate as one donor, and incorporation of one atom each of oxygen into both donors;GO:0043169//cation binding	GO:0005975//carbohydrate metabolic process;GO:0051553//flavone biosynthetic process	--
Solyc05g025780.4	0	1318	562	1	0	1	0	42.504	19.656	0.035	0	0.029	20.72	0.0213333	-9.9237	0.000193787	0.00358433	PRK3	receptor-like protein kinase 3 precursor [Solanum lycopersicum]	-	-	-	-	-	GO:0016772//transferase activity, transferring phosphorus-containing groups;GO:0032550//purine ribonucleoside binding	GO:0006464//cellular protein modification process;GO:0006796//phosphate-containing compound metabolic process	--
Solyc02g065510.1	64	40	55	148	169	102	1.978	1.376	2.052	5.582	5.661	3.121	1.802	4.788	1.40982	0.00019438	0.00359032	At5g66631	PREDICTED: pentatricopeptide repeat-containing protein At5g66631 [Solanum lycopersicum]	-	-	-	-	GO:0009536//plastid	-	-	--
Solyc10g054790.2	2	1843	1113	8	1	0	0.117	119.844	78.491	0.57	0.063	0	66.1507	0.211	-8.29237	0.000195975	0.00361084	PIP1-2	PREDICTED: probable aquaporin TIP3-1 [Solanum lycopersicum]	-	-	-	-	GO:0031224//intrinsic component of membrane	-	GO:0051234//establishment of localization	--
Solyc01g100010.3	61	49	57	91	131	207	3.426	3.062	3.863	6.235	7.972	11.507	3.45033	8.57133	1.31278	0.000199392	0.0036677	PP2B15	PREDICTED: F-box protein PP2-B15-like [Solanum lycopersicum]	-	-	-	-	GO:0043231//intracellular membrane-bounded organelle	GO:0005488//binding	-	--
Solyc10g079840.2	91	81	63	178	132	187	3.46	3.428	2.891	8.259	5.439	7.039	3.25967	6.91233	1.08445	0.000199899	0.00366947	PRFB3	PREDICTED: peptide chain release factor PrfB3, chloroplastic isoform X1 [Solanum lycopersicum]	-	-	-	-	GO:0009536//plastid	GO:0003747//translation release factor activity	GO:0009657//plastid organization;GO:0016070//RNA metabolic process;GO:0019684//photosynthesis, light reaction;GO:0043412//macromolecule modification;GO:0043488//regulation of mRNA stability;GO:0043623//cellular protein complex assembly;GO:0044710//single-organism metabolic process;GO:0044763//single-organism cellular process	--
Solyc06g007180.3	290	317	250	751	2784	880	7.588	9.231	7.895	23.976	78.932	22.792	8.238	41.9	2.34658	0.000200275	0.00367385	AS	asparagine synthetase [Solanum lycopersicum]	Metabolism;Metabolism;Metabolism	Global and overview maps;Global and overview maps;Amino acid metabolism	ko01100//Metabolic pathways;ko01110//Biosynthesis of secondary metabolites;ko00250//Alanine, aspartate and glutamate metabolism	K01953;K01953;K01953	GO:0043231//intracellular membrane-bounded organelle;GO:0044444//cytoplasmic part	GO:0016211//ammonia ligase activity;GO:0016884//carbon-nitrogen ligase activity, with glutamine as amido-N-donor;GO:0032550//purine ribonucleoside binding	GO:0006529//asparagine biosynthetic process;GO:0009064//glutamine family amino acid metabolic process;GO:0009267//cellular response to starvation;GO:0009642//response to light intensity;GO:0009746//response to hexose;GO:0010468//regulation of gene expression;GO:0034285//response to disaccharide;GO:0034645//cellular macromolecule biosynthetic process	--
Solyc05g052300.4	63	91	67	136	167	174	2.849	4.58	3.657	7.505	8.184	7.79	3.69533	7.82633	1.08263	0.000200516	0.00367577	AVT6C	PREDICTED: probable sodium-coupled neutral amino acid transporter 6 [Solanum lycopersicum]	-	-	-	-	GO:0031224//intrinsic component of membrane	-	GO:0046942//carboxylic acid transport	--
Solyc03g005150.3	33	30	52	0	8	10	1.205	1.219	2.292	0	0.317	0.361	1.572	0.226	-2.79821	0.000206336	0.00376642	STP8	PREDICTED: sugar transport protein 8-like [Solanum lycopersicum]	-	-	-	-	GO:0031224//intrinsic component of membrane	GO:0016628//oxidoreductase activity, acting on the CH-CH group of donors, NAD or NADP as acceptor;GO:0051119//sugar transmembrane transporter activity	GO:0006812//cation transport;GO:0008643//carbohydrate transport;GO:0044710//single-organism metabolic process;GO:0044763//single-organism cellular process	--
Solyc05g009230.3	11	3722	1324	51	15	17	0.833	313.639	120.999	4.712	1.231	1.274	145.157	2.40567	-5.91503	0.000206593	0.00376652	MYB62	PREDICTED: transcription factor MYB108 [Solanum lycopersicum]	Organismal Systems	Environmental adaptation	ko04626//Plant-pathogen interaction	K09422	GO:0043231//intracellular membrane-bounded organelle	GO:0005488//binding	GO:0001101//response to acid chemical;GO:0009267//cellular response to starvation;GO:0009685//gibberellin metabolic process;GO:0009799//specification of symmetry;GO:0009933//meristem structural organization;GO:0009943//adaxial/abaxial axis specification;GO:0010468//regulation of gene expression;GO:0048509//regulation of meristem development	ARR-B
Solyc01g105770.2	20	15	16	47	44	81	0.808	0.674	0.78	2.316	1.925	3.238	0.754	2.493	1.72525	0.000212238	0.0038563	--	PREDICTED: periaxin-like [Solanum lycopersicum]	-	-	-	-	-	-	-	--
Solyc08g008240.3	14	54	62	3	5	13	0.245	1.053	1.311	0.064	0.095	0.225	0.869667	0.128	-2.76432	0.000216302	0.00392216	PHY1	PREDICTED: cingulin-like [Nicotiana tomentosiformis]	-	-	-	-	-	GO:0004713//protein tyrosine kinase activity	GO:0006468//protein phosphorylation;GO:0007165//signal transduction	--
Solyc12g006530.2	91	1252	448	43	61	68	1.968	30.138	11.696	1.135	1.43	1.456	14.6007	1.34033	-3.44537	0.000218703	0.00395765	TTS1	PREDICTED: beta-amyrin synthase isoform X1 [Solanum lycopersicum]	Metabolism;Metabolism	Global and overview maps;Metabolism of terpenoids and polyketides	ko01110//Biosynthesis of secondary metabolites;ko00909//Sesquiterpenoid and triterpenoid biosynthesis	K15813;K15813	-	GO:0031559//oxidosqualene cyclase activity	GO:0016104//triterpenoid biosynthetic process	--
Solyc01g104760.2	91	110	67	41	45	41	4.305	5.792	3.826	2.367	2.307	1.92	4.641	2.198	-1.07824	0.000219188	0.00396375	--	PREDICTED: uncharacterized protein LOC101264265 [Solanum lycopersicum]	-	-	-	-	-	-	-	Trihelix
Solyc12g008380.1	18	744	233	17	17	7	1.669	76.786	26.08	1.924	1.708	0.643	34.845	1.425	-4.61192	0.000223693	0.00403159	--	PREDICTED: uncharacterized protein LOC101257239 [Solanum lycopersicum]	-	-	-	-	-	-	-	--
Solyc03g120260.4	12	17	7	32	45	77	0.585	0.922	0.412	1.902	2.375	3.713	0.639667	2.66333	2.05784	0.000233171	0.00416594	At3g15980	PREDICTED: coatomer subunit beta'-2 [Solanum lycopersicum]	-	-	-	-	GO:0030120//vesicle coat;GO:0030660//Golgi-associated vesicle membrane	GO:0016740//transferase activity	GO:0006006//glucose metabolic process;GO:0006810//transport;GO:0006996//organelle organization;GO:0046474//glycerophospholipid biosynthetic process;GO:0051603//proteolysis involved in cellular protein catabolic process	--
Solyc03g007290.4	34	52	17	80	106	126	1.644	2.799	0.992	4.721	5.555	6.032	1.81167	5.436	1.58523	0.000233616	0.00416672	TPP2	PREDICTED: probable trehalose-phosphate phosphatase 2 [Solanum lycopersicum]	Metabolism;Metabolism	Global and overview maps;Carbohydrate metabolism	ko01100//Metabolic pathways;ko00500//Starch and sucrose metabolism	K01087;K01087	-	GO:0019203//carbohydrate phosphatase activity	GO:0005991//trehalose metabolic process;GO:0006796//phosphate-containing compound metabolic process	--
Solyc08g005280.2	52	3774	1755	83	52	89	0.92	74.332	37.488	1.792	0.997	1.559	37.58	1.44933	-4.6965	0.000233681	0.00416672	CSLD2	PREDICTED: cellulose synthase-like protein D3 [Solanum lycopersicum]	-	-	-	-	GO:0031090//organelle membrane;GO:0031224//intrinsic component of membrane;GO:0031984//organelle subcompartment;GO:0043231//intracellular membrane-bounded organelle	GO:0016759//cellulose synthase activity;GO:0019187//beta-1,4-mannosyltransferase activity	GO:0006950//response to stress;GO:0030243//cellulose metabolic process;GO:0042546//cell wall biogenesis;GO:0044707//single-multicellular organism process;GO:0045229//external encapsulating structure organization;GO:0070085//glycosylation	--
Solyc01g106400.3	49	67	67	11	24	30	3.931	5.982	6.488	1.077	2.086	2.382	5.467	1.84833	-1.56452	0.000235811	0.00419631	MSRB5	PREDICTED: peptide methionine sulfoxide reductase B5 [Solanum lycopersicum]	-	-	-	-	GO:0009532//plastid stroma	GO:0016671//oxidoreductase activity, acting on a sulfur group of donors, disulfide as acceptor;GO:0043169//cation binding	GO:0000097//sulfur amino acid biosynthetic process;GO:0000302//response to reactive oxygen species;GO:0009247//glycolipid biosynthetic process;GO:0009267//cellular response to starvation;GO:0009409//response to cold;GO:0009414//response to water deprivation;GO:0044267//cellular protein metabolic process	--
Solyc11g018805.1	0	0	2	22	14	22	0	0	0.125	1.382	0.785	1.119	0.0416667	1.09533	4.71633	0.000242576	0.00429954	PER5	PREDICTED: lignin-forming anionic peroxidase [Solanum pennellii]	Metabolism;Metabolism;Metabolism	Global and overview maps;Global and overview maps;Biosynthesis of other secondary metabolites	ko01100//Metabolic pathways;ko01110//Biosynthesis of secondary metabolites;ko00940//Phenylpropanoid biosynthesis	K00430;K00430;K00430	-	GO:0003824//catalytic activity;GO:0016209//antioxidant activity;GO:0043169//cation binding;GO:0046906//tetrapyrrole binding	GO:0001666//response to hypoxia;GO:0044710//single-organism metabolic process	--
Solyc09g097980.4	78	92	59	149	151	166	3.622	4.755	3.307	8.443	7.599	7.631	3.89467	7.891	1.01871	0.000247671	0.00437536	-	-	-	-	-	-	-	-	-	-
Solyc06g075280.3	30	45	20	81	74	121	1.13	1.887	0.909	3.723	3.021	4.512	1.30867	3.752	1.51956	0.000251037	0.00441153	At2g28490	PREDICTED: vicilin-like seed storage protein At2g28490 [Solanum lycopersicum]	-	-	-	-	GO:0005911//cell-cell junction	-	-	--
Solyc02g089640.3	637	408	621	800	1075	2240	14.389	10.257	16.931	22.049	26.312	50.087	13.859	32.816	1.24358	0.000252011	0.00442574	CSLC4	cellulose-synthase-like [Solanum lycopersicum]	-	-	-	-	GO:0031224//intrinsic component of membrane;GO:0031984//organelle subcompartment;GO:0043231//intracellular membrane-bounded organelle	GO:0005488//binding;GO:0016759//cellulose synthase activity	GO:0044085//cellular component biogenesis;GO:0045229//external encapsulating structure organization	--
Solyc03g112120.3	56	91	57	17	33	11	4.147	7.5	5.095	1.536	2.648	0.806	5.58067	1.66333	-1.74636	0.000255093	0.00446571	--	PREDICTED: uncharacterized protein LOC104646650 [Solanum lycopersicum]	-	-	-	-	-	-	-	--
Solyc05g014150.4	2207	885	995	431	880	668	189.864	84.731	103.314	45.241	82.033	56.886	125.97	61.3867	-1.03708	0.000255565	0.00446764	KCR1	PREDICTED: very-long-chain 3-oxoacyl-CoA reductase-like protein At1g24470 isoform X1 [Solanum lycopersicum]	Metabolism;Metabolism;Metabolism;Metabolism;Metabolism	Global and overview maps;Global and overview maps;Global and overview maps;Lipid metabolism;Lipid metabolism	ko01100//Metabolic pathways;ko01110//Biosynthesis of secondary metabolites;ko01212//Fatty acid metabolism;ko00062//Fatty acid elongation;ko01040//Biosynthesis of unsaturated fatty acids	K10251;K10251;K10251;K10251;K10251	GO:0009536//plastid;GO:0031090//organelle membrane;GO:0031224//intrinsic component of membrane	GO:0016616//oxidoreductase activity, acting on the CH-OH group of donors, NAD or NADP as acceptor	GO:0000038//very long-chain fatty acid metabolic process;GO:0003006//developmental process involved in reproduction;GO:0006694//steroid biosynthetic process;GO:0007275//multicellular organism development;GO:0030148//sphingolipid biosynthetic process	--
Solyc09g014220.3	124	3778	2475	142	61	157	4.054	137.469	97.669	5.665	2.161	5.081	79.7307	4.30233	-4.21194	0.000257344	0.00449286	NPF8.1	PREDICTED: protein NRT1/ PTR FAMILY 8.1-like [Solanum lycopersicum]	-	-	-	-	GO:0031224//intrinsic component of membrane	-	GO:0015833//peptide transport	--
Solyc04g074000.3	1001	577	442	891	1605	1799	17.781	11.403	9.477	19.329	30.903	31.649	12.887	27.2937	1.08265	0.00025774	0.00449684	MIK2	PREDICTED: MDIS1-interacting receptor like kinase 2-like [Solanum lycopersicum]	-	-	-	-	-	GO:0016772//transferase activity, transferring phosphorus-containing groups	GO:0008152//metabolic process	--
MSTRG.5759	1	1003	187	0	0	0	0.116	98.464	18.515	0	0	0	39.0317	0.001	-15.2524	0.000258196	0.00450187	--	-	-	-	-	-	-	-	-	--
Solyc01g095090.3	98	81	69	184	247	140	3.084	2.837	2.621	7.066	8.424	4.362	2.84733	6.61733	1.21664	0.000264008	0.00458826	--	PREDICTED: filamin A-interacting protein 1-like [Nicotiana attenuata]	-	-	-	-	-	GO:0046872//metal ion binding	-	--
Solyc08g062960.4	141	76	67	154	222	272	6.941	4.164	3.981	9.25	11.842	13.255	5.02867	11.449	1.18697	0.000264393	0.00459196	HSF30	PREDICTED: heat shock factor protein HSF30 [Solanum lycopersicum]	-	-	-	-	GO:0043231//intracellular membrane-bounded organelle	GO:0001071//nucleic acid binding transcription factor activity;GO:0003677//DNA binding;GO:0005515//protein binding	GO:0006355//regulation of transcription, DNA-templated;GO:0009408//response to heat	HSF
Solyc07g063670.2	84	30	30	152	237	100	4.529	1.8	1.952	9.999	13.845	5.337	2.76033	9.727	1.81715	0.000265187	0.00460277	--	SPOROCYTELESS/NOOZLE-like protein [Solanum lycopersicum]	-	-	-	-	-	-	-	NOZZLE
Solyc08g068380.3	646	253	434	155	280	192	40.94	17.844	33.197	11.986	19.228	12.045	30.6603	14.4197	-1.08834	0.000268279	0.0046504	--	PREDICTED: NAC domain-containing protein 53-like [Capsicum annuum]	-	-	-	-	-	-	-	--
Solyc05g013710.3	175	67	115	37	56	20	9.755	4.157	7.737	2.517	3.383	1.104	7.21633	2.33467	-1.62805	0.00027047	0.00468231	SUFE2	PREDICTED: sufE-like protein 2, chloroplastic [Solanum lycopersicum]	-	-	-	-	GO:0009536//plastid	GO:0003824//catalytic activity;GO:0030234//enzyme regulator activity;GO:0046983//protein dimerization activity;GO:0051536//iron-sulfur cluster binding	GO:0019359//nicotinamide nucleotide biosynthetic process;GO:0031325//positive regulation of cellular metabolic process;GO:0043085//positive regulation of catalytic activity;GO:0045333//cellular respiration	--
Solyc07g006550.2	93	120	68	39	40	55	7.306	10.492	6.448	3.738	3.405	4.277	8.082	3.80667	-1.08618	0.000275173	0.00475759	--	PREDICTED: intracellular ribonuclease LX-like [Solanum tuberosum]	-	-	-	-	-	-	-	--
Solyc07g008620.1	99	69	94	139	186	239	1.939	1.504	2.223	3.322	3.948	4.635	1.88867	3.96833	1.07117	0.00027598	0.00476794	EIX1	EIX receptor 1 precursor [Solanum lycopersicum]	Organismal Systems	Environmental adaptation	ko04626//Plant-pathogen interaction	K13466	-	GO:0003824//catalytic activity	-	--
Solyc08g023660.3	429	183	210	148	97	129	33.616	15.959	19.861	14.15	8.236	10.006	23.1453	10.7973	-1.10005	0.000276129	0.00476794	MLP15	PREDICTED: kirola-like [Solanum lycopersicum]	-	-	-	-	-	-	GO:0002524//hypersensitivity	--
Solyc05g005490.4	254	1737	989	149	168	185	12.092	92.027	56.827	8.655	8.666	8.718	53.6487	8.67967	-2.62783	0.000276958	0.00477919	BCA2	carbonic anhydrase 2 1 [Solanum lycopersicum]	Metabolism	Energy metabolism	ko00910//Nitrogen metabolism	K01673	GO:0005576//extracellular region;GO:0009532//plastid stroma;GO:0042170//plastid membrane;GO:0044434//chloroplast part	GO:0016836//hydro-lyase activity;GO:0046914//transition metal ion binding	GO:0006089//lactate metabolic process;GO:0006091//generation of precursor metabolites and energy;GO:0006605//protein targeting;GO:0009617//response to bacterium;GO:0009620//response to fungus;GO:0009696//salicylic acid metabolic process;GO:0009755//hormone-mediated signaling pathway;GO:0009863//salicylic acid mediated signaling pathway;GO:0010243//response to organonitrogen compound;GO:0010374//s…	--
Solyc11g008830.2	50	870	615	39	35	57	4.376	84.737	64.963	4.165	3.319	4.938	51.3587	4.14067	-3.63267	0.000277975	0.00479364	AS2	PREDICTED: LOB domain-containing protein 6 [Solanum lycopersicum]	-	-	-	-	GO:0031981//nuclear lumen	GO:0005488//binding	GO:0009943//adaxial/abaxial axis specification;GO:0048437//floral organ development	LOB
Solyc09g007260.4	233	184	174	394	530	301	7.299	6.415	6.579	15.061	17.991	9.334	6.76433	14.1287	1.06261	0.000278743	0.00479681	RAP2-7	PREDICTED: ethylene-responsive transcription factor RAP2-7-like isoform X2 [Solanum lycopersicum]	-	-	-	-	-	-	GO:0008152//metabolic process	AP2-EREBP
Solyc07g008240.3	102	167	150	73	65	54	7.338	13.371	13.025	6.408	5.067	3.846	11.2447	5.107	-1.13869	0.000283107	0.00485218	HB1	non-symbiotic hemoglobin class 1 [Solanum lycopersicum]	-	-	-	-	GO:0005911//cell-cell junction;GO:0016020//membrane;GO:0030312//external encapsulating structure;GO:0044428//nuclear part;GO:0044444//cytoplasmic part	GO:0022892//substrate-specific transporter activity;GO:0046906//tetrapyrrole binding;GO:0046914//transition metal ion binding	GO:0006641//triglyceride metabolic process;GO:0006950//response to stress;GO:0009725//response to hormone;GO:0009863//salicylic acid mediated signaling pathway;GO:0010468//regulation of gene expression;GO:0015669//gas transport;GO:0019740//nitrogen utilization;GO:0032787//monocarboxylic acid metabolic process;GO:0042743//hydrogen peroxide metabolic process;GO:0071941//nitrogen cycle metabolic pro…	--
Solyc02g085660.1	65	93	96	8	37	35	2.676	4.262	4.771	0.402	1.651	1.427	3.903	1.16	-1.75046	0.000283236	0.00485218	GT5	PREDICTED: anthocyanidin 3-O-glucosyltransferase 5 [Solanum lycopersicum]	Metabolism	Biosynthesis of other secondary metabolites	ko00940//Phenylpropanoid biosynthesis	K12356	-	-	-	--
Solyc07g056570.1	284	183	140	428	297	642	9.474	6.794	5.637	17.422	10.736	21.201	7.30167	16.453	1.17205	0.000288732	0.00491266	NCED1	nine-cis-epoxycarotenoid dioxygenase [Solanum lycopersicum]	Metabolism;Metabolism;Metabolism	Global and overview maps;Global and overview maps;Metabolism of terpenoids and polyketides	ko01100//Metabolic pathways;ko01110//Biosynthesis of secondary metabolites;ko00906//Carotenoid biosynthesis	K09840;K09840;K09840	GO:0009532//plastid stroma;GO:0044434//chloroplast part	GO:0010436//carotenoid dioxygenase activity;GO:0043169//cation binding	GO:0001101//response to acid chemical;GO:0006972//hyperosmotic response;GO:0009687//abscisic acid metabolic process	--
MSTRG.17461	55	53	38	89	99	163	2.4	2.574	2.001	4.738	4.681	7.04	2.325	5.48633	1.23861	0.00029082	0.00494506	--	-	-	-	-	-	-	-	-	--
Solyc10g050880.2	26	10	27	2	2	4	1.681	0.72	2.107	0.158	0.14	0.256	1.50267	0.184667	-3.02453	0.000303746	0.00513224	CXE12	PREDICTED: 2-hydroxyisoflavanone dehydratase-like [Solanum lycopersicum]	-	-	-	-	-	-	-	--
Solyc08g079910.2	8216	12052	24364	60	904	1976	222.654	363.484	796.917	1.984	26.546	53.009	461.018	27.1797	-4.08422	0.000309774	0.00521761	SBT1.8	PREDICTED: subtilisin-like protease SBT1.8 [Solanum lycopersicum]	-	-	-	-	-	GO:0016491//oxidoreductase activity;GO:0016787//hydrolase activity	GO:0019538//protein metabolic process	--
MSTRG.11519	53	8	41	0	3	7	1.695	0.285	1.583	0	0.104	0.222	1.18767	0.108667	-3.45015	0.000313763	0.00527721	--	Eukaryotic translation initiation factor 4G [Capsicum annuum]	-	-	-	-	-	-	-	--
Solyc06g083560.3	8	3	4	27	31	26	0.452	0.189	0.273	1.86	1.897	1.453	0.304667	1.73667	2.51102	0.000314052	0.00527721	--	PREDICTED: uncharacterized protein LOC101262531 isoform X2 [Solanum lycopersicum]	-	-	-	-	-	-	-	--
Solyc06g071540.3	72	40	43	98	129	128	2.953	1.825	2.128	4.904	5.732	5.196	2.302	5.27733	1.19692	0.000314101	0.00527721	--	PREDICTED: uncharacterized protein LOC101260442 [Solanum lycopersicum]	-	-	-	-	-	-	-	--
Solyc01g067020.4	50	1971	1429	39	87	66	1.348	59.128	46.492	1.283	2.541	1.761	35.656	1.86167	-4.25948	0.000330706	0.00549544	RKL1	atypical receptor-like kinase 1 precursor [Solanum lycopersicum]	-	-	-	-	-	-	-	--
Solyc04g078530.3	81	2	73	0	0	0	5.199	0.143	5.655	0	0	0	3.66567	0.001	-11.8399	0.000336751	0.00558069	At4g34215	PREDICTED: probable carbohydrate esterase At4g34215 [Solanum lycopersicum]	-	-	-	-	-	-	-	--
Solyc12g005300.2	97	98	147	295	226	268	4.965	5.582	9.081	18.423	12.534	13.578	6.54267	14.845	1.18203	0.000337724	0.00559335	CLH2	PREDICTED: chlorophyllase-2, chloroplastic [Solanum lycopersicum]	Metabolism;Metabolism;Metabolism	Global and overview maps;Global and overview maps;Metabolism of cofactors and vitamins	ko01100//Metabolic pathways;ko01110//Biosynthesis of secondary metabolites;ko00860//Porphyrin metabolism	K08099;K08099;K08099	GO:0043231//intracellular membrane-bounded organelle;GO:0044444//cytoplasmic part	GO:0052689//carboxylic ester hydrolase activity	GO:0006787//porphyrin-containing compound catabolic process;GO:0006952//defense response;GO:0007165//signal transduction;GO:0009617//response to bacterium;GO:0009620//response to fungus;GO:0031323//regulation of cellular metabolic process	--
Solyc09g097780.2	270	451	124	119	101	124	22.28	41.417	12.35	11.981	9.031	10.129	25.349	10.3803	-1.28808	0.000343465	0.0056639	--	PREDICTED: cold and drought-regulated protein CORA-like [Solanum lycopersicum]	-	-	-	-	-	-	-	--
Solyc04g010250.3	129	1687	1243	73	81	159	3.827	55.486	44.352	2.644	2.604	4.658	34.555	3.302	-3.38748	0.000349362	0.00574701	CSE	PREDICTED: caffeoylshikimate esterase [Solanum lycopersicum]	Metabolism;Metabolism	Global and overview maps;Lipid metabolism	ko01100//Metabolic pathways;ko00561//Glycerolipid metabolism	K01054;K01054	GO:0044424//intracellular part	GO:0003824//catalytic activity	GO:0009664//plant-type cell wall organization;GO:0030001//metal ion transport	--
Solyc10g076790.2	92	98	91	201	217	162	3.145	3.729	3.755	8.385	8.039	5.483	3.543	7.30233	1.04339	0.000349692	0.00574886	LAX2	LAX4 protein [Solanum lycopersicum]	Environmental Information Processing	Signal transduction	ko04075//Plant hormone signal transduction	K13946	-	-	-	--
Solyc09g091220.3	22	20	26	5	5	3	1.115	1.128	1.59	0.309	0.275	0.15	1.27767	0.244667	-2.38462	0.000355984	0.00583439	At3g23880	PREDICTED: F-box/kelch-repeat protein At3g23880-like [Solanum lycopersicum]	-	-	-	-	-	-	-	--
Solyc08g066220.4	8	5	4	39	17	41	0.309	0.226	0.187	1.831	0.713	1.57	0.240667	1.37133	2.51047	0.00036146	0.00590244	HDC	PREDICTED: histidine decarboxylase-like [Solanum lycopersicum]	Metabolism	Amino acid metabolism	ko00360//Phenylalanine metabolism	K22427	GO:0016020//membrane;GO:0044444//cytoplasmic part	GO:0016831//carboxy-lyase activity;GO:0043168//anion binding	GO:0003006//developmental process involved in reproduction;GO:0034308//primary alcohol metabolic process;GO:0043436//oxoacid metabolic process	--
Solyc07g055790.3	978	1421	2298	7	137	214	60.097	97.177	170.435	0.525	9.122	13.017	109.236	7.55467	-3.85394	0.000367284	0.0059866	TBL43	PREDICTED: protein trichome birefringence-like 43 [Solanum lycopersicum]	-	-	-	-	-	-	-	--
Solyc12g099810.2	125	90	81	211	224	169	3.738	2.995	2.924	7.7	7.259	5.003	3.219	6.654	1.04761	0.000377308	0.00612388	CLT1	PREDICTED: protein CLT1, chloroplastic [Solanum lycopersicum]	-	-	-	-	GO:0009536//plastid;GO:0031224//intrinsic component of membrane	-	GO:0002239//response to oomycetes;GO:0010038//response to metal ion;GO:0015711//organic anion transport;GO:0044763//single-organism cellular process	--
Solyc08g062290.4	50	45	45	21	14	17	2.592	2.596	2.815	1.328	0.786	0.872	2.66767	0.995333	-1.42233	0.000377831	0.00612864	--	PREDICTED: uncharacterized protein LOC104648824 [Solanum lycopersicum]	-	-	-	-	-	-	-	--
Solyc03g093080.3	172	187	230	539	521	2010	9.596	11.615	15.516	36.742	31.539	111.245	12.2423	59.842	2.28928	0.000378126	0.00612972	XTH23	PREDICTED: probable xyloglucan endotransglucosylase/hydrolase protein 23 [Solanum lycopersicum]	Environmental Information Processing	Signal transduction	ko04075//Plant hormone signal transduction	K14504	GO:0005576//extracellular region;GO:0030312//external encapsulating structure	GO:0016758//transferase activity, transferring hexosyl groups;GO:0016787//hydrolase activity	GO:0044042//glucan metabolic process;GO:0045229//external encapsulating structure organization	--
Solyc03g121810.2	19	341	180	6	16	20	0.3	5.986	3.427	0.115	0.273	0.312	3.23767	0.233333	-3.79449	0.000378468	0.00613155	ALA4	PREDICTED: probable phospholipid-transporting ATPase 4 [Solanum lycopersicum]	-	-	-	-	GO:0031224//intrinsic component of membrane	GO:0003824//catalytic activity;GO:0005548//phospholipid transporter activity;GO:0032550//purine ribonucleoside binding;GO:0046872//metal ion binding	GO:0015914//phospholipid transport	--
Solyc03g116130.2	1	367	172	0	0	0	0.086	35.287	17.936	0	0	0	17.7697	0.001	-14.1171	0.000379127	0.00613638	GSTU10	PREDICTED: glutathione S-transferase U10-like [Solanum lycopersicum]	Metabolism	Metabolism of other amino acids	ko00480//Glutathione metabolism	K00799	GO:0044424//intracellular part	GO:0016740//transferase activity	GO:0009404//toxin metabolic process;GO:0014070//response to organic cyclic compound	--
Solyc12g044620.2	129	84	78	195	301	169	4.148	3.006	3.027	7.651	10.489	5.38	3.39367	7.84	1.20801	0.000382827	0.00618346	--	PREDICTED: uncharacterized protein LOC101248851 [Solanum lycopersicum]	-	-	-	-	-	-	-	--
Solyc03g114540.2	20	15	14	43	42	75	1.2	1.001	1.014	3.148	2.73	4.454	1.07167	3.444	1.68423	0.000390283	0.00628144	SSL12	PREDICTED: protein STRICTOSIDINE SYNTHASE-LIKE 12-like [Solanum lycopersicum]	-	-	-	-	GO:0005911//cell-cell junction;GO:0009536//plastid;GO:0031090//organelle membrane	GO:0016829//lyase activity;GO:0046527//glucosyltransferase activity	GO:0001101//response to acid chemical;GO:0009059//macromolecule biosynthetic process;GO:0009267//cellular response to starvation;GO:0044238//primary metabolic process;GO:0044249//cellular biosynthetic process;GO:0044711//single-organism biosynthetic process;GO:1901137//carbohydrate derivative biosynthetic process	--
Solyc06g034030.3	3	10	4	11	24	164	0.149	0.554	0.24	0.668	1.295	8.084	0.314333	3.349	3.41336	0.000390301	0.00628144	KUA1	PREDICTED: transcription factor MYB1R1-like isoform X2 [Solanum lycopersicum]	-	-	-	-	-	GO:0005488//binding	GO:0010468//regulation of gene expression;GO:0050896//response to stimulus	ARR-B
Solyc06g082350.4	908	293	774	213	292	399	51.855	18.622	53.351	14.842	18.07	22.556	41.276	18.4893	-1.15861	0.000396615	0.00635668	--	PREDICTED: uncharacterized protein LOC101249655 isoform X1 [Solanum lycopersicum]	-	-	-	-	-	-	-	--
Solyc04g015090.3	39	96	84	17	31	26	3.443	9.432	8.951	1.831	2.966	2.272	7.27533	2.35633	-1.62647	0.000396639	0.00635668	DNAJB11	PREDICTED: dnaJ homolog subfamily C member 17-like [Solanum lycopersicum]	-	-	-	-	-	-	-	--
MSTRG.20436	2	281	56	0	0	0	0.233	36.475	7.883	0	0	0	14.8637	0.001	-13.8595	0.000401574	0.00641932	--	Chaperone protein dnaJ 20, chloroplastic [Capsicum annuum]	-	-	-	-	-	-	-	--
Solyc11g017390.2	57	22	50	8	16	10	7.532	3.235	7.974	1.29	2.291	1.308	6.247	1.62967	-1.93859	0.000401747	0.00641932	--	PREDICTED: uncharacterized protein LOC104644556 [Solanum lycopersicum]	-	-	-	-	-	-	-	--
Solyc04g073953.1	120	56	91	34	36	47	8.854	4.598	8.104	3.061	2.878	3.433	7.18533	3.124	-1.20166	0.000403256	0.00643958	--	PREDICTED: uncharacterized mitochondrial protein AtMg00810-like [Solanum tuberosum]	-	-	-	-	-	-	-	--
Solyc08g016210.3	20	29	17	38	82	108	0.441	0.712	0.453	1.023	1.96	2.358	0.535333	1.78033	1.73364	0.000403884	0.00644449	RLP1	PREDICTED: LRR receptor-like serine/threonine-protein kinase FLS2 isoform X1 [Solanum lycopersicum]	-	-	-	-	-	-	-	--
Solyc02g062590.3	19	55	35	2	12	6	0.925	2.979	2.056	0.119	0.633	0.289	1.98667	0.347	-2.51734	0.000405754	0.00645636	GOLS2	PREDICTED: galactinol synthase 2-like [Solanum lycopersicum]	Metabolism	Carbohydrate metabolism	ko00052//Galactose metabolism	K18819	GO:0044424//intracellular part	GO:0035250//UDP-galactosyltransferase activity;GO:0043169//cation binding	GO:0000302//response to reactive oxygen species;GO:0001101//response to acid chemical;GO:0006970//response to osmotic stress;GO:0009642//response to light intensity;GO:0019318//hexose metabolic process;GO:0044711//single-organism biosynthetic process	--
Solyc07g026650.3	27	34	34	3	10	11	1.201	1.684	1.826	0.163	0.482	0.485	1.57033	0.376667	-2.05971	0.00041177	0.00653267	ACO1	1-aminocyclopropane-1-carboxylate oxidase [Solanum lycopersicum]	Metabolism;Metabolism;Metabolism	Global and overview maps;Global and overview maps;Amino acid metabolism	ko01100//Metabolic pathways;ko01110//Biosynthesis of secondary metabolites;ko00270//Cysteine and methionine metabolism	K05933;K05933;K05933	GO:0005576//extracellular region;GO:0005911//cell-cell junction;GO:0016020//membrane;GO:0043231//intracellular membrane-bounded organelle;GO:0044444//cytoplasmic part	GO:0003729//mRNA binding;GO:0016641//oxidoreductase activity, acting on the CH-NH2 group of donors, oxygen as acceptor;GO:0016705//oxidoreductase activity, acting on paired donors, with incorporation or reduction of molecular oxygen;GO:0016836//hydro-lyase activity;GO:0019842//vitamin binding;GO:0046914//transition metal ion binding;GO:0051536//iron-sulfur cluster binding	GO:0006006//glucose metabolic process;GO:0006090//pyruvate metabolic process;GO:0006101//citrate metabolic process;GO:0006970//response to osmotic stress;GO:0006996//organelle organization;GO:0009692//ethylene metabolic process;GO:0010039//response to iron ion;GO:0010087//phloem or xylem histogenesis;GO:0034614//cellular response to reactive oxygen species;GO:0042044//fluid transport;GO:0044260//…	--
Solyc05g008390.3	175	360	220	98	153	125	6.879	15.748	10.437	4.7	6.517	4.864	11.0213	5.36033	-1.0399	0.00041469	0.0065744	--	PREDICTED: uncharacterized protein LOC101260726 [Solanum lycopersicum]	-	-	-	-	-	GO:0046914//transition metal ion binding	-	--
Solyc01g106070.2	59	19	53	7	7	17	5.876	2.106	6.371	0.851	0.755	1.676	4.78433	1.094	-2.12871	0.000415357	0.00657787	--	PREDICTED: receptor expression-enhancing protein 4-like [Capsicum annuum]	-	-	-	-	-	-	-	--
Solyc08g016580.1	117	909	250	32	79	56	16.775	145.048	43.264	5.598	12.274	7.948	68.3623	8.60667	-2.98968	0.000420556	0.00665234	--	DUF538 domain-containing protein [Cephalotus follicularis]	-	-	-	-	-	-	-	--
Solyc11g013330.3	31	257	145	40	32	33	1.407	12.984	7.945	2.216	1.574	1.483	7.44533	1.75767	-2.08267	0.000426075	0.00671188	--	PREDICTED: uncharacterized protein LOC101254049 [Solanum lycopersicum]	-	-	-	-	GO:0009536//plastid	-	-	--
Solyc05g008500.3	1	58	18	1	0	1	0.036	2.351	0.791	0.044	0	0.036	1.05933	0.0266667	-5.31198	0.000429297	0.00675468	DTX12	PREDICTED: protein DETOXIFICATION 14-like [Solanum pennellii]	-	-	-	-	GO:0031224//intrinsic component of membrane	GO:0015291//secondary active transmembrane transporter activity	GO:0044763//single-organism cellular process	--
Solyc09g082790.4	175	112	119	516	153	520	9.666	6.885	7.934	34.777	9.158	28.433	8.16167	24.1227	1.56345	0.000433045	0.0067975	DMC1	PREDICTED: meiotic recombination protein DMC1 homolog [Solanum pennellii]	-	-	-	-	GO:0043231//intracellular membrane-bounded organelle;GO:0043232//intracellular non-membrane-bounded organelle	GO:0003677//DNA binding;GO:0032550//purine ribonucleoside binding;GO:0042623//ATPase activity, coupled	GO:0000280//nuclear division;GO:0000730//DNA recombinase assembly;GO:0006260//DNA replication;GO:0006305//DNA alkylation;GO:0006325//chromatin organization;GO:0010212//response to ionizing radiation;GO:0016458//gene silencing;GO:0022402//cell cycle process;GO:0048229//gametophyte development;GO:0051052//regulation of DNA metabolic process	--
Solyc02g092670.1	1004	11625	11970	683	929	1131	26.884	346.427	386.857	22.315	26.955	29.979	253.389	26.4163	-3.26185	0.00043601	0.00682798	SBT1.7	PREDICTED: subtilisin-like protease SBT1.7 [Solanum lycopersicum]	-	-	-	-	GO:0005576//extracellular region;GO:0005618//cell wall	GO:0004175//endopeptidase activity;GO:0005515//protein binding	GO:0003006//developmental process involved in reproduction;GO:0009892//negative regulation of metabolic process;GO:0010191//mucilage metabolic process;GO:0019538//protein metabolic process;GO:0044702//single organism reproductive process	--
Solyc04g082590.3	387	584	259	187	257	137	25.68	43.127	20.743	15.141	18.479	8.999	29.85	14.2063	-1.0712	0.00043737	0.00683749	cnpy1	PREDICTED: protein canopy homolog 1-like isoform X1 [Nicotiana tabacum]	-	-	-	-	-	-	GO:0009814//defense response, incompatible interaction;GO:0033554//cellular response to stress	--
Solyc01g112010.3	36	279	165	38	43	46	1.795	15.461	9.923	2.305	2.316	2.27	9.05967	2.297	-1.97971	0.000443906	0.00691945	esf2	PREDICTED: pre-rRNA-processing protein ESF2 [Solanum lycopersicum]	-	-	-	-	GO:0043231//intracellular membrane-bounded organelle	GO:0008134//transcription factor binding;GO:0097159//organic cyclic compound binding	-	--
MSTRG.937	56	75	68	15	38	18	3.082	4.594	4.517	1.007	2.266	0.981	4.06433	1.418	-1.51916	0.000450528	0.00700635	--	-	-	-	-	-	-	-	-	--
Solyc01g080870.3	87	125	109	59	42	55	2.298	3.675	3.475	1.902	1.202	1.438	3.14933	1.514	-1.05668	0.0004516	0.00701895	NPF7.3	PREDICTED: protein NRT1/ PTR FAMILY 7.3 [Solanum lycopersicum]	-	-	-	-	GO:0031224//intrinsic component of membrane	GO:0015103//inorganic anion transmembrane transporter activity;GO:0015291//secondary active transmembrane transporter activity	GO:0000041//transition metal ion transport;GO:0006575//cellular modified amino acid metabolic process;GO:0006595//polyamine metabolic process;GO:0006725//cellular aromatic compound metabolic process;GO:0009267//cellular response to starvation;GO:0009755//hormone-mediated signaling pathway;GO:0015698//inorganic anion transport	--
Solyc10g083860.3	85	144	130	18	41	75	3.472	6.545	6.408	0.897	1.814	3.032	5.475	1.91433	-1.51602	0.000463368	0.00717269	UGT73C5	PREDICTED: UDP-glycosyltransferase 73C5-like [Solanum lycopersicum]	Metabolism	Metabolism of terpenoids and polyketides	ko00908//Zeatin biosynthesis	K13496	-	GO:0035251//UDP-glucosyltransferase activity	-	--
Solyc03g093120.5.1	46	45	83	211	198	1150	0.894	0.984	1.975	5.043	4.212	22.313	1.28433	10.5227	3.03441	0.000465991	0.00720496	XTH23	PREDICTED: probable xyloglucan endotransglucosylase/hydrolase protein 23 [Solanum lycopersicum]	Environmental Information Processing	Signal transduction	ko04075//Plant hormone signal transduction	K14504	GO:0005576//extracellular region;GO:0030312//external encapsulating structure	GO:0016758//transferase activity, transferring hexosyl groups;GO:0016787//hydrolase activity	GO:0044042//glucan metabolic process;GO:0045229//external encapsulating structure organization	--
Solyc03g111730.3	456	487	417	1542	541	1207	19.06	22.654	21.037	78.644	24.503	49.941	20.917	51.0293	1.28665	0.00047059	0.00725108	CYSEP	KDEL-tailed cysteine endopeptidase CysEP precursor [Solanum lycopersicum]	-	-	-	-	GO:0016023//cytoplasmic, membrane-bounded vesicle;GO:0044432//endoplasmic reticulum part	GO:0016628//oxidoreductase activity, acting on the CH-CH group of donors, NAD or NADP as acceptor;GO:0070011//peptidase activity, acting on L-amino acid peptides	GO:0019538//protein metabolic process;GO:0044710//single-organism metabolic process	--
Solyc01g006090.3	93	117	90	192	160	262	5.471	7.66	6.39	13.781	10.199	15.257	6.507	13.079	1.00719	0.000471628	0.00725857	EBP2	PREDICTED: probable rRNA-processing protein EBP2 homolog [Solanum lycopersicum]	-	-	-	-	GO:0043231//intracellular membrane-bounded organelle;GO:0043232//intracellular non-membrane-bounded organelle	-	GO:0006605//protein targeting;GO:0009451//RNA modification;GO:0022613//ribonucleoprotein complex biogenesis	--
Solyc12g005890.3	3	116	27	7	1	1	0.149	6.428	1.623	0.425	0.054	0.049	2.73333	0.176	-3.95701	0.000485906	0.00744833	MYB65	PREDICTED: transcription factor GAMYB-like [Solanum pennellii]	Organismal Systems	Environmental adaptation	ko04626//Plant-pathogen interaction	K09422	GO:0042995//cell projection;GO:0043231//intracellular membrane-bounded organelle	GO:0001071//nucleic acid binding transcription factor activity;GO:0003676//nucleic acid binding	GO:0006355//regulation of transcription, DNA-templated;GO:0009685//gibberellin metabolic process;GO:0009787//regulation of abscisic acid-activated signaling pathway;GO:0010476//gibberellin mediated signaling pathway;GO:0012501//programmed cell death;GO:0048229//gametophyte development;GO:0048869//cellular developmental process;GO:0090567//reproductive shoot system development	ARR-B
MSTRG.13163	98	45	86	9	24	40	6.634	3.39	7.026	0.743	1.76	2.68	5.68333	1.72767	-1.71791	0.000495524	0.0075525	RE1	Hydroxyisourate hydrolase [Capsicum annuum]	-	-	-	-	-	-	-	--
Solyc01g112190.3	67	78	55	98	175	170	1.311	1.698	1.299	2.339	3.71	3.292	1.436	3.11367	1.11656	0.000511666	0.00775877	NLP2	PREDICTED: protein NLP2 [Solanum lycopersicum]	-	-	-	-	-	-	-	RWP-RK
Solyc03g121090.4	154	316	168	100	99	122	11.294	25.791	14.871	8.948	7.867	8.857	17.3187	8.55733	-1.01709	0.000530142	0.00798763	--	PREDICTED: suppressor protein SRP40-like isoform X1 [Ipomoea nil]	-	-	-	-	GO:0016604//nuclear body	-	GO:0006950//response to stress;GO:0010038//response to metal ion	--
Solyc05g055570.3	25	26	19	1	7	5	2.308	2.671	2.117	0.113	0.7	0.457	2.36533	0.423333	-2.48218	0.000535983	0.00804997	RKP	PREDICTED: E3 ubiquitin-protein ligase RKP isoform X3 [Solanum lycopersicum]	-	-	-	-	GO:0044424//intracellular part	GO:0046914//transition metal ion binding;GO:0061630//ubiquitin protein ligase activity	GO:0019941//modification-dependent protein catabolic process;GO:0032446//protein modification by small protein conjugation;GO:0051707//response to other organism;GO:0051726//regulation of cell cycle	--
Solyc07g043120.1	72	79	73	152	122	191	2.965	3.62	3.628	7.636	5.443	7.785	3.40433	6.95467	1.03061	0.000536904	0.00805929	UGT71E1	PREDICTED: anthocyanidin 3-O-glucosyltransferase 2-like [Solanum lycopersicum]	-	-	-	-	-	GO:0016757//transferase activity, transferring glycosyl groups	-	--
Solyc01g100230.3	94	224	156	348	317	504	5.394	14.304	10.804	24.364	19.71	28.627	10.1673	24.2337	1.25307	0.000546119	0.00816098	dnajb6-a	PREDICTED: dnaJ homolog subfamily B member 3 [Solanum lycopersicum]	-	-	-	-	GO:0044424//intracellular part	-	GO:0006950//response to stress;GO:0009628//response to abiotic stimulus;GO:0044267//cellular protein metabolic process	--
Solyc07g064260.2	15	5	13	55	57	31	0.687	0.255	0.719	3.074	2.829	1.406	0.553667	2.43633	2.13762	0.000548814	0.00818754	At3g59190	PREDICTED: F-box/LRR-repeat protein At4g14103 [Solanum lycopersicum]	-	-	-	-	-	-	-	--
MSTRG.21446	9	152	110	17	13	17	0.22	4.135	3.246	0.507	0.344	0.411	2.53367	0.420667	-2.59048	0.000552837	0.00822921	--	-	-	-	-	-	-	-	-	--
Solyc12g055770.1	69	21	73	6	4	23	2.123	0.719	2.711	0.225	0.133	0.701	1.851	0.353	-2.39056	0.000557942	0.00828677	--	PREDICTED: exocyst complex component EXO70A1-like [Solanum lycopersicum]	-	-	-	-	GO:0042995//cell projection	-	-	--
Solyc03g112110.1	21	70	26	6	12	7	1.154	4.28	1.724	0.402	0.714	0.381	2.386	0.499	-2.25748	0.000560313	0.00830356	--	PREDICTED: uncharacterized protein LOC107818171 isoform X3 [Nicotiana tabacum]	-	-	-	-	-	-	-	--
Solyc07g006090.3	1	7	11	23	77	41	0.076	0.59	1.005	2.125	6.318	3.073	0.557	3.83867	2.78486	0.000565197	0.00836203	GGP3	PREDICTED: gamma-glutamyl peptidase 3-like [Solanum lycopersicum]	-	-	-	-	GO:0044424//intracellular part	GO:0003824//catalytic activity	GO:0006950//response to stress	--
Solyc06g074040.2	74	1593	978	73	66	99	7.192	172.313	114.731	8.657	6.951	9.525	98.0787	8.37767	-3.54932	0.000568479	0.00838279	NHL1	PREDICTED: NDR1/HIN1-like protein 12 [Solanum lycopersicum]	-	-	-	-	GO:0005618//cell wall;GO:0005911//cell-cell junction;GO:0016020//membrane;GO:0043231//intracellular membrane-bounded organelle	-	GO:0002252//immune effector process;GO:0005982//starch metabolic process;GO:0005984//disaccharide metabolic process	--
Solyc07g053320.4	317	963	676	283	306	341	11.39	38.507	29.316	12.407	11.914	12.128	26.4043	12.1497	-1.11986	0.000570674	0.00839666	--	PREDICTED: uncharacterized protein LOC101260247 isoform X1 [Solanum lycopersicum]	-	-	-	-	-	-	-	--
Solyc01g010600.4	16	16	9	39	55	42	1.072	1.193	0.728	3.189	3.994	2.786	0.997667	3.323	1.73586	0.000572526	0.00841467	ATHB-13	PREDICTED: homeobox-leucine zipper protein ATHB-13 isoform X2 [Solanum lycopersicum]	-	-	-	-	-	GO:0003677//DNA binding	GO:0001101//response to acid chemical;GO:0003006//developmental process involved in reproduction;GO:0009725//response to hormone;GO:0009887//organ morphogenesis;GO:0010467//gene expression;GO:0034285//response to disaccharide;GO:0034645//cellular macromolecule biosynthetic process	--
Solyc10g055230.1	42	54	28	83	90	127	4.59	6.567	3.693	11.067	10.657	13.738	4.95	11.8207	1.25581	0.000576622	0.00845628	DIR20	PREDICTED: dirigent protein 22-like [Solanum lycopersicum]	-	-	-	-	-	-	-	--
Solyc06g075570.2	60	29	42	14	16	15	1.46	0.785	1.233	0.416	0.422	0.361	1.15933	0.399667	-1.53643	0.000578291	0.00847076	RBOHH	PREDICTED: putative respiratory burst oxidase homolog protein H [Solanum lycopersicum]	-	-	-	-	GO:0016021//integral component of membrane	GO:0046872//metal ion binding;GO:0050664//oxidoreductase activity, acting on NAD(P)H, oxygen as acceptor	GO:0000160//phosphorelay signal transduction system;GO:0002252//immune effector process;GO:0003006//developmental process involved in reproduction;GO:0006605//protein targeting;GO:0006972//hyperosmotic response;GO:0009620//response to fungus;GO:0009696//salicylic acid metabolic process;GO:0009755//hormone-mediated signaling pathway;GO:0009814//defense response, incompatible interaction;GO:0009863…	--
Solyc05g050000.3	56	53	54	107	134	107	3.253	3.427	3.786	7.585	8.435	6.153	3.48867	7.391	1.08309	0.000582399	0.0085187	At5g51130	PREDICTED: probable RNA methyltransferase At5g51130 [Solanum lycopersicum]	-	-	-	-	GO:0044424//intracellular part	GO:0008168//methyltransferase activity	GO:0000338//protein deneddylation;GO:0006355//regulation of transcription, DNA-templated;GO:0008213//protein alkylation;GO:0009639//response to red or far red light;GO:0016570//histone modification;GO:0032259//methylation;GO:0032446//protein modification by small protein conjugation	--
Solyc07g053040.3	3	130	142	0	4	1	0.115	5.54	6.562	0	0.166	0.038	4.07233	0.068	-5.90418	0.000588751	0.0085933	At4g03220	RNI-like/FBD-like domains [Theobroma cacao]	-	-	-	-	-	-	-	--
Solyc01g005257.1	75	100	53	143	151	183	4.177	6.198	3.563	9.718	9.113	10.089	4.646	9.64	1.05304	0.000588855	0.0085933	--	PREDICTED: SEC14 cytosolic factor [Solanum lycopersicum]	-	-	-	-	GO:0016020//membrane	-	GO:0051234//establishment of localization	--
Solyc02g071530.2	170	111	92	250	297	209	4.626	3.361	3.021	8.3	8.757	5.629	3.66933	7.562	1.04325	0.000602838	0.0087639	EXO1	PREDICTED: exonuclease 1 isoform X2 [Solanum lycopersicum]	Genetic Information Processing	Replication and repair	ko03430//Mismatch repair	K10746	-	GO:0004518//nuclease activity	GO:0006342//chromatin silencing;GO:0007059//chromosome segregation;GO:0033554//cellular response to stress	--
MSTRG.18061	154	24	161	8	13	48	10.551	1.877	12.834	0.705	0.953	3.318	8.42067	1.65867	-2.34391	0.000610301	0.00885797	--	hypothetical protein H5410_011356 [Solanum commersonii]	-	-	-	-	-	-	-	--
Solyc10g049270.2	125	114	75	28	68	28	4.691	4.762	3.397	1.282	2.765	1.04	4.28333	1.69567	-1.33688	0.0006226	0.0089831	SCPL18	PREDICTED: serine carboxypeptidase-like 18 [Solanum lycopersicum]	-	-	-	-	-	-	-	--
MSTRG.3422	12	101	65	6	16	12	1.132	10.602	7.4	0.691	1.635	1.12	6.378	1.14867	-2.47314	0.000629088	0.00906672	--	-	-	-	-	-	-	-	-	--
Solyc01g009160.2	83	81	87	119	178	291	4.377	4.754	5.538	7.658	10.172	15.192	4.88967	11.0073	1.17066	0.000639344	0.0091701	NHL13	harpin-induced1-like [Solanum lycopersicum]	-	-	-	-	GO:0005911//cell-cell junction;GO:0044464//cell part	-	-	--
MSTRG.17093	18	49	37	96	93	122	0.623	1.981	1.607	4.134	3.604	4.321	1.40367	4.01967	1.51788	0.000640866	0.009187	--	uncharacterized protein LOC107022188 [Solanum pennellii]	-	-	-	-	-	-	-	--
Solyc12g070090.1	199	29	112	14	28	45	14.937	2.423	10.147	1.282	2.277	3.344	9.169	2.301	-1.9945	0.000641707	0.00919414	FAAH	PREDICTED: fatty acid amide hydrolase-like [Solanum lycopersicum]	-	-	-	-	-	GO:0003824//catalytic activity	-	--
Solyc06g034370.1	36	24	9	56	74	89	3.771	2.798	1.138	7.157	8.399	9.228	2.569	8.26133	1.68517	0.000643877	0.00921536	PMEI11	PREDICTED: 21 kDa protein-like [Solanum lycopersicum]	-	-	-	-	-	GO:0004857//enzyme inhibitor activity;GO:0052689//carboxylic ester hydrolase activity	GO:0006090//pyruvate metabolic process;GO:0006605//protein targeting;GO:0006812//cation transport;GO:0006970//response to osmotic stress;GO:0006996//organelle organization;GO:0009617//response to bacterium;GO:0009620//response to fungus;GO:0009639//response to red or far red light;GO:0009696//salicylic acid metabolic process;GO:0009755//hormone-mediated signaling pathway;GO:0009863//salicylic aci…	--
Solyc08g069060.4	482	242	404	136	267	121	17.913	10.009	18.121	6.167	10.752	4.451	15.3477	7.12333	-1.10739	0.000649463	0.00927147	B3GALT7	PREDICTED: beta-1,3-galactosyltransferase 7 [Solanum lycopersicum]	-	-	-	-	GO:0031224//intrinsic component of membrane;GO:0043231//intracellular membrane-bounded organelle	GO:0035250//UDP-galactosyltransferase activity	GO:0006464//cellular protein modification process	--
Solyc06g068680.3	120	131	91	257	379	170	2.629	3.194	2.407	6.871	8.998	3.687	2.74333	6.51867	1.24865	0.000649529	0.00927147	RBOHD	PREDICTED: respiratory burst oxidase homolog protein D [Solanum lycopersicum]	Organismal Systems;Environmental Information Processing	Environmental adaptation;Signal transduction	ko04626//Plant-pathogen interaction;ko04016//MAPK signaling pathway - plant	K13447;K13447	GO:0016021//integral component of membrane;GO:0043231//intracellular membrane-bounded organelle	GO:0046872//metal ion binding;GO:0050664//oxidoreductase activity, acting on NAD(P)H, oxygen as acceptor	GO:0006820//anion transport;GO:0006952//defense response;GO:0007165//signal transduction;GO:0009620//response to fungus;GO:0010015//root morphogenesis;GO:0032412//regulation of ion transmembrane transporter activity;GO:0033554//cellular response to stress;GO:0042743//hydrogen peroxide metabolic process;GO:0043067//regulation of programmed cell death;GO:0045333//cellular respiration;GO:0046683//re…	--
Solyc08g066260.3	43	16	30	9	4	6	1.705	0.695	1.435	0.445	0.172	0.235	1.27833	0.284	-2.1703	0.000656863	0.00934661	HDC	PREDICTED: histidine decarboxylase-like [Solanum lycopersicum]	Metabolism	Amino acid metabolism	ko00360//Phenylalanine metabolism	K22427	GO:0016020//membrane;GO:0044444//cytoplasmic part	GO:0016831//carboxy-lyase activity;GO:0043168//anion binding	GO:0003006//developmental process involved in reproduction;GO:0034308//primary alcohol metabolic process;GO:0043436//oxoacid metabolic process	--
Solyc01g100490.4	31	58	44	90	181	107	1.522	3.17	2.608	5.393	9.632	5.202	2.43333	6.74233	1.47031	0.000658048	0.00934819	CHLN	nicotianamine synthase [Solanum lycopersicum]	-	-	-	-	-	GO:0016765//transferase activity, transferring alkyl or aryl (other than methyl) groups	GO:0000904//cell morphogenesis involved in differentiation;GO:0009723//response to ethylene;GO:0010039//response to iron ion;GO:0010232//vascular transport;GO:0018130//heterocycle biosynthetic process;GO:0034614//cellular response to reactive oxygen species;GO:0048229//gametophyte development	--
Solyc00g500268.1	4	17	114	5	4	4	0.187	0.885	6.439	0.286	0.203	0.185	2.50367	0.224667	-3.47818	0.000660038	0.00935871	-	-	-	-	-	-	-	-	-	-
Solyc01g065530.3	958	658	836	1059	1420	2887	21.021	16.068	22.141	28.353	33.763	62.709	19.7433	41.6083	1.07551	0.000662825	0.00938616	COBL7	PREDICTED: COBRA-like protein 7 [Solanum lycopersicum]	-	-	-	-	GO:0005911//cell-cell junction;GO:0031225//anchored component of membrane;GO:0031984//organelle subcompartment;GO:0043231//intracellular membrane-bounded organelle	-	GO:0009826//unidimensional cell growth;GO:0010053//root epidermal cell differentiation;GO:0030198//extracellular matrix organization;GO:0048528//post-embryonic root development;GO:0048588//developmental cell growth	--
Solyc04g077570.1	61	109	62	39	22	28	10.631	21.141	13.042	8.293	4.155	4.831	14.938	5.75967	-1.37493	0.000664349	0.00940277	--	PREDICTED: uncharacterized protein LOC107062455 isoform X1 [Solanum tuberosum]	-	-	-	-	-	-	-	--
Solyc02g086430.4	99	15	26	191	196	138	6.925	1.168	2.195	16.303	14.857	9.556	3.42933	13.572	1.98463	0.000664812	0.00940435	At1g68200	PREDICTED: zinc finger CCCH domain-containing protein 14 [Solanum lycopersicum]	-	-	-	-	-	-	-	C3H
MSTRG.9762	7	29	18	63	63	79	0.775	3.572	2.404	8.508	7.555	8.655	2.25033	8.23933	1.87239	0.0006725	0.00949303	--	-	-	-	-	-	-	-	-	--
MSTRG.12387	298	126	268	26	88	137	3.658	1.72	3.977	0.39	1.166	1.67	3.11833	1.07533	-1.53599	0.000684518	0.00962713	RE1	Cysteine-rich RLK (receptor-like protein kinase) 8 [Dorcoceras hygrometricum]	-	-	-	-	-	-	-	--
Solyc12g006640.2	23	16	16	4	3	1	1.603	1.241	1.346	0.34	0.227	0.069	1.39667	0.212	-2.71985	0.000692839	0.00972883	--	PREDICTED: metallothiol transferase FosB-like [Solanum tuberosum]	-	-	-	-	-	GO:0003824//catalytic activity	-	--
MSTRG.6715	1	191	93	0	0	0	0.034	7.239	3.822	0	0	0	3.69833	0.001	-11.8527	0.000695339	0.00975881	--	Reverse transcriptase domain [Arabidopsis suecica]	-	-	-	-	-	-	-	--
Solyc09g015000.4	58	95	59	33	31	25	3.604	6.57	4.425	2.502	2.087	1.538	4.86633	2.04233	-1.25262	0.000699396	0.00980469	HSP18.2	PREDICTED: 18.2 kDa class I heat shock protein-like [Solanum lycopersicum]	Genetic Information Processing	Folding, sorting and degradation	ko04141//Protein processing in endoplasmic reticulum	K13993	GO:0044424//intracellular part	-	GO:0000302//response to reactive oxygen species;GO:0009408//response to heat;GO:0009642//response to light intensity;GO:0033554//cellular response to stress;GO:0044267//cellular protein metabolic process	--
Solyc06g034230.2	165	101	204	59	89	84	10.819	7.37	16.144	4.72	6.323	5.452	11.4443	5.49833	-1.05757	0.000701003	0.00980469	WTF9	PREDICTED: protein ROOT PRIMORDIUM DEFECTIVE 1 [Solanum pennellii]	-	-	-	-	GO:0043231//intracellular membrane-bounded organelle	GO:0003824//catalytic activity	GO:0006221//pyrimidine nucleotide biosynthetic process	--
Solyc03g071850.1	10	11	8	33	29	46	0.445	0.545	0.43	1.793	1.399	2.028	0.473333	1.74	1.87816	0.000704252	0.00983748	UGT94E5	PREDICTED: beta-D-glucosyl crocetin beta-1,6-glucosyltransferase-like [Solanum lycopersicum]	Metabolism	Global and overview maps	ko01110//Biosynthesis of secondary metabolites	K21354	-	GO:0016757//transferase activity, transferring glycosyl groups	-	--
Solyc02g082880.2	5	12	20	1	0	0	0.145	0.388	0.701	0.035	0	0	0.411333	0.0116667	-5.13984	0.000708421	0.00989054	AAE2	PREDICTED: probable acyl-activating enzyme 1, peroxisomal [Solanum lycopersicum]	-	-	-	-	GO:0042579//microbody	GO:0016405//CoA-ligase activity;GO:0032550//purine ribonucleoside binding	GO:0006787//porphyrin-containing compound catabolic process;GO:0009685//gibberellin metabolic process;GO:0010476//gibberellin mediated signaling pathway;GO:0032787//monocarboxylic acid metabolic process	--
Solyc04g014600.3	47	42	34	18	14	10	3.192	3.175	2.787	1.492	1.03	0.672	3.05133	1.06467	-1.51904	0.000720661	0.0100196	--	PREDICTED: universal stress protein PHOS32 [Solanum lycopersicum]	-	-	-	-	GO:0016020//membrane	GO:0003824//catalytic activity	GO:0010033//response to organic substance	--
Solyc03g025117.1	248	73	161	14	59	77	23.356	7.651	18.301	1.609	6.021	7.178	16.436	4.936	-1.73544	0.000722862	0.0100398	--	PREDICTED: uncharacterized protein LOC109120463 [Solanum lycopersicum]	-	-	-	-	-	-	-	--
Solyc05g005110.1	259	118	134	56	108	77	12.897	6.539	8.053	3.402	5.827	3.795	9.163	4.34133	-1.07768	0.000733559	0.0101673	CPR1	PREDICTED: F-box/kelch-repeat protein At3g23880-like [Solanum lycopersicum]	-	-	-	-	-	-	-	--
Solyc02g080560.1	33	38	24	10	10	10	6.739	8.636	5.915	2.492	2.213	2.021	7.09667	2.242	-1.66236	0.000745123	0.0103009	--	PREDICTED: uncharacterized protein LOC107861258 [Capsicum annuum]	-	-	-	-	-	-	-	--
Solyc08g005650.3	171	167	97	282	215	377	5.476	5.951	3.748	11.018	7.46	11.95	5.05833	10.1427	1.0037	0.00074608	0.0103088	CYP71D55	PREDICTED: premnaspirodiene oxygenase [Solanum lycopersicum]	-	-	-	-	-	GO:0005488//binding;GO:0016491//oxidoreductase activity	-	--
Solyc03g020040.3	40	43	38	68	89	132	3.029	3.585	3.427	6.248	7.286	9.897	3.347	7.81033	1.22252	0.000768036	0.0105576	CEVI57	PREDICTED: proteinase inhibitor type-2-like [Solanum lycopersicum]	-	-	-	-	-	GO:0004866//endopeptidase inhibitor activity	GO:0009620//response to fungus;GO:0010466//negative regulation of peptidase activity;GO:0042742//defense response to bacterium	--
Solyc07g006230.1	64	16	44	6	1	14	9.802	2.727	8.134	1.121	0.166	2.123	6.88767	1.13667	-2.59921	0.000770585	0.0105818	--	PREDICTED: glycine-rich cell wall structural protein 2-like [Solanum lycopersicum]	-	-	-	-	-	-	-	--
Solyc01g010480.3	27	53	34	85	97	107	0.862	1.883	1.31	3.311	3.355	3.381	1.35167	3.349	1.30899	0.00077353	0.0106136	TLP1	PREDICTED: protein TWIN LOV 1-like isoform X1 [Solanum lycopersicum]	-	-	-	-	-	GO:0004871//signal transducer activity	GO:0006464//cellular protein modification process;GO:0007165//signal transduction;GO:0016310//phosphorylation	--
Solyc06g060290.4	5294	2139	2419	6238	8027	5703	162.08	72.881	89.387	233.029	266.296	172.838	108.116	224.054	1.05127	0.000789442	0.0107815	PDI	PREDICTED: protein disulfide-isomerase [Solanum lycopersicum]	Genetic Information Processing	Folding, sorting and degradation	ko04141//Protein processing in endoplasmic reticulum	K09580	-	-	-	--
Solyc02g068190.1	440	211	233	99	208	133	13.417	7.16	8.575	3.683	6.873	4.015	9.71733	4.857	-1.00049	0.00078956	0.0107815	RH21	PREDICTED: DEAD-box ATP-dependent RNA helicase 21-like [Solanum lycopersicum]	Genetic Information Processing	Transcription	ko03040//Spliceosome	K12858	GO:0016020//membrane;GO:0042579//microbody;GO:0043232//intracellular non-membrane-bounded organelle	GO:0003676//nucleic acid binding;GO:0032550//purine ribonucleoside binding;GO:0042623//ATPase activity, coupled	GO:0006396//RNA processing;GO:0006464//cellular protein modification process	--
MSTRG.23113	150	29	81	5	33	3	8.369	1.801	5.455	0.34	1.995	0.166	5.20833	0.833667	-2.64328	0.00079176	0.0108061	--	ring-infected erythrocyte surface antigen-like [Solanum pennellii]	-	-	-	-	-	-	-	--
Solyc12g094460.2	10354	1372	6708	530	1001	1609	318.12	46.913	248.754	19.869	33.326	48.936	204.596	34.0437	-2.58732	0.0008025	0.0109137	Bp10	PREDICTED: L-ascorbate oxidase homolog [Solanum lycopersicum]	-	-	-	-	GO:0005576//extracellular region;GO:0005618//cell wall;GO:0005911//cell-cell junction;GO:0044444//cytoplasmic part	GO:0016682//oxidoreductase activity, acting on diphenols and related substances as donors, oxygen as acceptor;GO:0052689//carboxylic ester hydrolase activity	GO:0006694//steroid biosynthetic process;GO:0009664//plant-type cell wall organization;GO:0010383//cell wall polysaccharide metabolic process;GO:0042546//cell wall biogenesis	--
Solyc07g062560.3	70	101	74	37	45	41	5.109	8.204	6.519	3.295	3.559	2.962	6.61067	3.272	-1.01462	0.000809958	0.0109928	LAT52	PREDICTED: anther-specific protein LAT52-like [Solanum lycopersicum]	-	-	-	-	GO:0005576//extracellular region	-	GO:0009987//cellular process;GO:0016043//cellular component organization	--
Solyc12g006860.2	42	28	38	71	77	113	1.472	1.092	1.608	3.037	2.925	3.921	1.39067	3.29433	1.24421	0.000813775	0.0110222	CYP734A1	PREDICTED: cytochrome P450 734A1-like [Solanum pennellii]	Metabolism	Metabolism of terpenoids and polyketides	ko00905//Brassinosteroid biosynthesis	K15639	GO:0031224//intrinsic component of membrane	GO:0004497//monooxygenase activity;GO:0016634//oxidoreductase activity, acting on the CH-CH group of donors, oxygen as acceptor;GO:0046906//tetrapyrrole binding;GO:0046914//transition metal ion binding	GO:0009314//response to radiation;GO:0009725//response to hormone;GO:0016128//phytosteroid metabolic process;GO:0040007//growth;GO:0055088//lipid homeostasis	--
Solyc08g069090.1	5	145	145	10	22	13	0.315	10.163	11.022	0.768	1.501	0.81	7.16667	1.02633	-2.8038	0.000816716	0.0110453	MAPKKK20	PREDICTED: mitogen-activated protein kinase kinase kinase NPK1-like [Solanum lycopersicum]	-	-	-	-	-	GO:0016301//kinase activity	-	--
Solyc09g042760.2	67	13	22	110	105	129	1.474	0.318	0.584	2.953	2.503	2.809	0.792	2.755	1.79848	0.000817395	0.0110489	ZIP4	PREDICTED: TPR repeat-containing protein ZIP4 [Solanum lycopersicum]	-	-	-	-	GO:0043231//intracellular membrane-bounded organelle	-	GO:0007126//meiotic nuclear division	--
Solyc06g072013.1	46	98	66	28	24	33	3.98	9.436	6.892	2.956	2.25	2.826	6.76933	2.67733	-1.33822	0.000826141	0.0111446	--	PREDICTED: uncharacterized protein LOC102604391 isoform X2 [Solanum tuberosum]	-	-	-	-	-	-	-	--
Solyc03g080070.4	4	1712	674	14	0	2	0.168	79.914	34.121	0.716	0	0.083	38.0677	0.266333	-7.15919	0.000831724	0.0112086	At4g01440	PREDICTED: WAT1-related protein At5g64700-like [Solanum lycopersicum]	-	-	-	-	-	-	-	--
Solyc10g005480.3	121	108	84	194	152	287	6.647	6.603	5.57	13.004	9.048	15.607	6.27333	12.553	1.00073	0.000836658	0.0112637	At1g61340	PREDICTED: F-box protein SKIP27 [Solanum lycopersicum]	-	-	-	-	-	-	-	--
Solyc01g057000.3	36	48	44	10	18	20	1.385	2.056	2.044	0.47	0.751	0.762	1.82833	0.661	-1.46781	0.000839969	0.0112913	At3g01520	universal stress protein isoform 1 [Solanum lycopersicum]	-	-	-	-	GO:0043231//intracellular membrane-bounded organelle	-	GO:0010033//response to organic substance	--
Solyc07g055090.1	7	118	61	7	9	15	1.064	19.962	11.191	1.298	1.482	2.257	10.739	1.679	-2.67719	0.000845686	0.0113624	SAP10	PREDICTED: zinc finger A20 and AN1 domain-containing stress-associated protein 10-like [Capsicum annuum]	-	-	-	-	GO:0043231//intracellular membrane-bounded organelle	-	GO:0009408//response to heat;GO:0009409//response to cold;GO:0009651//response to salt stress;GO:0009987//cellular process;GO:0010038//response to metal ion	--
Solyc06g060840.1	79	44	68	11	8	38	11.83	7.333	12.291	2.01	1.298	5.633	10.4847	2.98033	-1.81474	0.000847892	0.0113863	At4g25140	PREDICTED: oleosin 1-like [Solanum lycopersicum]	-	-	-	-	GO:0005811//lipid particle;GO:0016020//membrane;GO:0043231//intracellular membrane-bounded organelle	-	GO:0003006//developmental process involved in reproduction;GO:0006405//RNA export from nucleus;GO:0006886//intracellular protein transport;GO:0009409//response to cold;GO:0009639//response to red or far red light;GO:0009756//carbohydrate mediated signaling;GO:0032446//protein modification by small protein conjugation;GO:0044085//cellular component biogenesis;GO:0048507//meristem development;GO:00…	--
Solyc08g077370.4	15	4	33	0	0	2	0.675	0.2	1.793	0	0	0.089	0.889333	0.0296667	-4.90581	0.00085648	0.0114786	PUP11	PREDICTED: probable purine permease 11 [Solanum lycopersicum]	-	-	-	-	-	-	-	--
Solyc07g063180.3	17	281	129	25	35	31	1.494	27.488	13.686	2.681	3.334	2.697	14.2227	2.904	-2.29208	0.000869898	0.0116235	dlcB	PREDICTED: dynein light chain, cytoplasmic-like [Solanum lycopersicum]	-	-	-	-	GO:0044424//intracellular part	-	GO:0044763//single-organism cellular process	--
Solyc09g075770.3	480	657	533	213	429	154	12.325	18.775	16.519	6.673	11.936	3.914	15.873	7.50767	-1.08014	0.000871083	0.0116336	LACS6	PREDICTED: long chain acyl-CoA synthetase 6, peroxisomal [Solanum lycopersicum]	Metabolism;Cellular Processes;Metabolism;Metabolism;Metabolism	Global and overview maps;Transport and catabolism;Global and overview maps;Lipid metabolism;Lipid metabolism	ko01100//Metabolic pathways;ko04146//Peroxisome;ko01212//Fatty acid metabolism;ko00071//Fatty acid degradation;ko00061//Fatty acid biosynthesis	K01897;K01897;K01897;K01897;K01897	GO:0005778//peroxisomal membrane;GO:0009536//plastid	GO:0015645//fatty acid ligase activity;GO:0032550//purine ribonucleoside binding	GO:0000302//response to reactive oxygen species;GO:0006996//organelle organization;GO:0007049//cell cycle;GO:0009062//fatty acid catabolic process;GO:0009608//response to symbiont;GO:0009625//response to insect;GO:0010467//gene expression;GO:0044707//single-multicellular organism process	--
Solyc06g007890.3	62	140	76	43	35	36	7.015	17.63	10.379	5.937	4.291	4.032	11.6747	4.75333	-1.29637	0.000875088	0.0116696	-	-	-	-	-	-	-	-	-	-
Solyc10g076500.3	20	12	22	30	94	78	0.48	0.32	0.637	0.878	2.444	1.852	0.479	1.72467	1.84822	0.000877697	0.0116927	RLP54	PREDICTED: receptor-like protein 12 [Solanum lycopersicum]	-	-	-	-	-	-	-	--
Solyc06g076520.1	84	153	102	53	58	60	10.956	22.209	16.005	8.473	8.197	7.747	16.39	8.139	-1.00989	0.000882789	0.0117376	HSP17.5-M	17.8 kDa class I heat shock protein [Solanum lycopersicum]	Genetic Information Processing	Folding, sorting and degradation	ko04141//Protein processing in endoplasmic reticulum	K13993	GO:0044424//intracellular part	-	GO:0006950//response to stress	--
Solyc12g097020.2	191	94	144	72	82	59	11.666	6.415	10.615	5.363	5.41	3.551	9.56533	4.77467	-1.00242	0.000892563	0.0118377	ROQ1	PREDICTED: TMV resistance protein N-like [Solanum pennellii]	-	-	-	-	-	GO:0036094//small molecule binding;GO:0097159//organic cyclic compound binding;GO:1901363//heterocyclic compound binding	GO:0050896//response to stimulus	--
Solyc02g090450.3	22	13	16	3	0	3	1.065	0.7	0.935	0.177	0	0.144	0.9	0.107	-3.07231	0.000894852	0.0118564	PER10	PREDICTED: peroxidase 10-like [Solanum lycopersicum]	Metabolism;Metabolism;Metabolism	Global and overview maps;Global and overview maps;Biosynthesis of other secondary metabolites	ko01100//Metabolic pathways;ko01110//Biosynthesis of secondary metabolites;ko00940//Phenylpropanoid biosynthesis	K00430;K00430;K00430	GO:0031090//organelle membrane	GO:0003824//catalytic activity;GO:0016209//antioxidant activity;GO:0043169//cation binding;GO:0046906//tetrapyrrole binding	GO:0006950//response to stress;GO:0044710//single-organism metabolic process	--
Solyc08g065705.1	55	18	54	3	7	18	3.929	1.431	4.656	0.261	0.542	1.273	3.33867	0.692	-2.27043	0.000898	0.0118863	RE2	PREDICTED: uncharacterized mitochondrial protein AtMg00810-like [Solanum tuberosum]	-	-	-	-	-	-	-	--
Solyc04g008350.1	24	4	22	0	2	1	1.231	0.228	1.362	0	0.111	0.051	0.940333	0.054	-4.12214	0.000899891	0.0118995	At1g25240	PREDICTED: putative clathrin assembly protein At1g25240 [Solanum lycopersicum]	-	-	-	-	GO:0043231//intracellular membrane-bounded organelle;GO:0044444//cytoplasmic part	-	-	--
Solyc05g021390.4	163	1331	1310	15	97	150	6.091	55.354	59.085	0.684	3.928	5.549	40.1767	3.387	-3.56828	0.000914964	0.012069	CYP716A52v2	PREDICTED: beta-amyrin 28-oxidase [Solanum lycopersicum]	-	-	-	-	GO:0031224//intrinsic component of membrane	GO:0016709//oxidoreductase activity, acting on paired donors, with incorporation or reduction of molecular oxygen, NAD(P)H as one donor, and incorporation of one atom of oxygen;GO:0046906//tetrapyrrole binding;GO:0046914//transition metal ion binding	GO:0044710//single-organism metabolic process	--
Solyc02g093040.4	152	103	132	291	188	308	7.459	5.625	7.818	17.423	9.996	14.961	6.96733	14.1267	1.01974	0.000922512	0.0121447	Os04g0650000	PREDICTED: zingipain-2-like [Solanum lycopersicum]	-	-	-	-	-	GO:0016628//oxidoreductase activity, acting on the CH-CH group of donors, NAD or NADP as acceptor;GO:0070011//peptidase activity, acting on L-amino acid peptides	GO:0044710//single-organism metabolic process	--
Solyc09g074350.1	17	90	50	14	8	15	2.022	11.911	7.177	2.031	1.031	1.766	7.03667	1.60933	-2.12843	0.000925985	0.0121784	--	PREDICTED: transcription initiation factor TFIID subunit 11 [Solanum tuberosum]	-	-	-	-	-	-	-	--
Solyc04g077400.4	58	45	41	92	97	107	0.454	0.388	0.383	0.878	0.817	0.824	0.408333	0.839667	1.04007	0.000927661	0.0121885	RXW8	PREDICTED: CSC1-like protein RXW8 isoform X4 [Solanum lycopersicum]	-	-	-	-	-	-	-	--
Solyc10g055560.2	27	35	22	74	98	57	1.918	2.766	1.886	6.412	7.542	4.007	2.19	5.987	1.4509	0.000933086	0.0122445	--	PREDICTED: probable BOI-related E3 ubiquitin-protein ligase 2 [Solanum lycopersicum]	-	-	-	-	-	-	-	--
Solyc08g059710.4	5	11	8	38	23	45	0.172	0.422	0.333	1.599	0.859	1.536	0.309	1.33133	2.10719	0.000933301	0.0122445	--	PREDICTED: uncharacterized protein LOC101256695 [Solanum lycopersicum]	-	-	-	-	-	-	-	--
Solyc12g042340.2	4	2	2	20	12	29	0.193	0.108	0.117	1.18	0.629	1.388	0.139333	1.06567	2.93514	0.000934248	0.012245	--	PREDICTED: uncharacterized protein LOC101268847 [Solanum lycopersicum]	-	-	-	-	-	-	-	--
Solyc10g009390.3	14519	30441	26829	4928	10424	2712	439.189	1024.78	979.524	181.888	341.677	81.207	814.498	201.591	-2.01448	0.00093598	0.0122617	CYP703A2	PREDICTED: cytochrome P450 703A2 [Solanum lycopersicum]	-	-	-	-	GO:0031224//intrinsic component of membrane	GO:0016709//oxidoreductase activity, acting on paired donors, with incorporation or reduction of molecular oxygen, NAD(P)H as one donor, and incorporation of one atom of oxygen;GO:0046906//tetrapyrrole binding;GO:0046914//transition metal ion binding	GO:0006633//fatty acid biosynthetic process;GO:0010208//pollen wall assembly;GO:0019438//aromatic compound biosynthetic process	--
Solyc08g005890.3	1	137	67	0	0	0	0.041	6.248	3.314	0	0	0	3.201	0.001	-11.6443	0.000945858	0.0123548	At3g50280	PREDICTED: uncharacterized acetyltransferase At3g50280-like [Solanum lycopersicum]	-	-	-	-	-	GO:0016746//transferase activity, transferring acyl groups	-	--
Solyc01g103190.3	187	156	123	51	116	55	23.727	22.028	18.837	7.896	15.949	6.908	21.5307	10.251	-1.07063	0.000967113	0.0125547	--	PREDICTED: COX assembly mitochondrial protein 2 homolog isoform X1 [Solanum lycopersicum]	-	-	-	-	GO:0009536//plastid	-	-	--
Solyc05g014560.3	127	40	83	28	22	42	6.303	2.209	4.972	1.696	1.183	2.063	4.49467	1.64733	-1.44808	0.000985948	0.0127355	CLKR27	PREDICTED: 3-oxoacyl-[acyl-carrier-protein] reductase 4-like [Solanum lycopersicum]	Metabolism;Metabolism;Metabolism;Metabolism;Metabolism	Global and overview maps;Global and overview maps;Lipid metabolism;Lipid metabolism;Metabolism of cofactors and vitamins	ko01100//Metabolic pathways;ko01212//Fatty acid metabolism;ko00061//Fatty acid biosynthesis;ko01040//Biosynthesis of unsaturated fatty acids;ko00780//Biotin metabolism	K00059;K00059;K00059;K00059;K00059	GO:0009526//plastid envelope;GO:0009532//plastid stroma	GO:0000166//nucleotide binding;GO:0004312//fatty acid synthase activity;GO:0046914//transition metal ion binding	GO:0006631//fatty acid metabolic process;GO:0006950//response to stress;GO:0007275//multicellular organism development	--
Solyc07g063730.3	6	46	45	7	3	4	0.146	1.249	1.326	0.208	0.079	0.097	0.907	0.128	-2.82496	0.000991277	0.0127858	At4g27290	PREDICTED: G-type lectin S-receptor-like serine/threonine-protein kinase At4g27290 [Solanum pennellii]	-	-	-	-	-	GO:0004672//protein kinase activity;GO:0005488//binding	GO:0006796//phosphate-containing compound metabolic process	--
Solyc12g089080.3	3	14	9	0	0	0	0.321	1.667	1.162	0	0	0	1.05	0.001	-10.0362	0.00100775	0.0129795	RRA3	PREDICTED: arabinosyltransferase RRA3-like [Capsicum annuum]	Metabolism	Glycan biosynthesis and metabolism	ko00514//Other types of O-glycan biosynthesis	K20783	-	-	-	--
Solyc10g045240.2	17	18	27	3	4	6	0.596	0.702	1.142	0.128	0.152	0.208	0.813333	0.162667	-2.32193	0.00101564	0.0130498	BGLU12	PREDICTED: vicianin hydrolase [Solanum lycopersicum]	-	-	-	-	-	GO:0008422//beta-glucosidase activity	GO:0005975//carbohydrate metabolic process	--
Solyc01g103500.4	58	1277	410	49	42	76	4.327	106.02	36.916	4.46	3.395	5.612	49.0877	4.489	-3.45089	0.0010201	0.0130945	--	PREDICTED: uncharacterized protein LOC101267165 [Solanum lycopersicum]	-	-	-	-	-	-	-	--
Solyc07g008520.3	22	41	27	7	11	7	0.627	1.3	0.928	0.243	0.34	0.197	0.951667	0.26	-1.87194	0.00102161	0.0131072	NPF8.1	PREDICTED: protein NRT1/ PTR FAMILY 8.1 isoform X1 [Solanum lycopersicum]	-	-	-	-	GO:0031224//intrinsic component of membrane	-	GO:0015833//peptide transport	--
Solyc01g095140.4	57	45	27	110	65	204	4.822	4.236	2.757	11.353	5.958	17.082	3.93833	11.4643	1.5415	0.00104283	0.0133224	LEA14-A	ethylene-responsive late embryogenesis-like protein [Solanum lycopersicum]	-	-	-	-	GO:0044444//cytoplasmic part	-	GO:0003006//developmental process involved in reproduction;GO:0009408//response to heat;GO:0009414//response to water deprivation;GO:0009620//response to fungus;GO:0009642//response to light intensity	--
Solyc06g063040.1	96	71	112	37	41	62	5.642	4.644	7.944	2.653	2.611	3.607	6.07667	2.957	-1.03915	0.00104386	0.0133292	DBR	PREDICTED: 2-alkenal reductase (NADP(+)-dependent) [Solanum lycopersicum]	-	-	-	-	GO:0016020//membrane;GO:0043231//intracellular membrane-bounded organelle;GO:0044444//cytoplasmic part	GO:0016628//oxidoreductase activity, acting on the CH-CH group of donors, NAD or NADP as acceptor;GO:0046914//transition metal ion binding	GO:0006812//cation transport;GO:0006950//response to stress;GO:0009404//toxin metabolic process;GO:0010038//response to metal ion;GO:0014070//response to organic cyclic compound;GO:0046942//carboxylic acid transport	--
Solyc03g083380.4	38	50	30	10	9	21	1.347	1.972	1.284	0.433	0.346	0.737	1.53433	0.505333	-1.6023	0.00105772	0.0134739	WSD1	PREDICTED: O-acyltransferase WSD1-like [Solanum lycopersicum]	-	-	-	-	-	GO:0016740//transferase activity	GO:0001101//response to acid chemical;GO:0007568//aging;GO:0009404//toxin metabolic process;GO:0014070//response to organic cyclic compound;GO:0015698//inorganic anion transport;GO:0046942//carboxylic acid transport	--
Solyc03g093790.3	16	25	18	46	50	74	0.95	1.653	1.291	3.334	3.218	4.351	1.298	3.63433	1.4854	0.00106046	0.0134982	CYCU4-1	cyclin-U4-1 [Solanum lycopersicum]	-	-	-	-	GO:0043231//intracellular membrane-bounded organelle	GO:0004674//protein serine/threonine kinase activity;GO:0019900//kinase binding	GO:0007049//cell cycle;GO:0010053//root epidermal cell differentiation;GO:0010374//stomatal complex development	--
MSTRG.21318	35	55	44	14	7	23	0.772	1.35	1.171	0.377	0.167	0.502	1.09767	0.348667	-1.65452	0.00106581	0.0135448	GIP	Retrovirus-related Pol polyprotein from transposon TNT 1-94 [Vitis vinifera]	-	-	-	-	-	-	-	--
Solyc10g075160.1	1519	4314	1894	809	779	1149	211.786	669.388	318.725	137.628	117.691	158.581	399.966	137.967	-1.53556	0.00107344	0.0136289	SEND33	PREDICTED: ferredoxin [Solanum lycopersicum]	Metabolism	Energy metabolism	ko00195//Photosynthesis	K02639	GO:0009532//plastid stroma	GO:0005506//iron ion binding;GO:0051536//iron-sulfur cluster binding	GO:0006739//NADP metabolic process;GO:0009617//response to bacterium;GO:0009639//response to red or far red light;GO:0009642//response to light intensity;GO:0009687//abscisic acid metabolic process;GO:0009767//photosynthetic electron transport chain;GO:0034285//response to disaccharide;GO:0043269//regulation of ion transport;GO:0043623//cellular protein complex assembly;GO:0044267//cellular prote…	--
Solyc02g081740.2	0	1	0	9	19	9	0	0.051	0	0.507	0.95	0.411	0.017	0.622667	5.19485	0.00107583	0.0136527	ASAT3	PREDICTED: acylsugar acyltransferase 3-like [Solanum lycopersicum]	Metabolism;Metabolism;Metabolism;Metabolism;Metabolism	Global and overview maps;Global and overview maps;Biosynthesis of other secondary metabolites;Biosynthesis of other secondary metabolites;Biosynthesis of other secondary metabolites	ko01100//Metabolic pathways;ko01110//Biosynthesis of secondary metabolites;ko00940//Phenylpropanoid biosynthesis;ko00941//Flavonoid biosynthesis;ko00945//Stilbenoid, diarylheptanoid and gingerol biosynthesis	K13065;K13065;K13065;K13065;K13065	-	-	-	--
Solyc09g061760.1	47	42	37	16	20	15	1.511	1.502	1.435	0.627	0.697	0.477	1.48267	0.600333	-1.30436	0.00108045	0.0136807	At2g17525	PREDICTED: pentatricopeptide repeat-containing protein At2g17525, mitochondrial [Solanum lycopersicum]	-	-	-	-	GO:0043231//intracellular membrane-bounded organelle	GO:0051540//metal cluster binding	-	--
Solyc03g115830.2	68	54	65	34	26	24	2.42	2.139	2.792	1.477	1.003	0.846	2.45033	1.10867	-1.14415	0.00110595	0.0139424	FT1	PREDICTED: galactoside 2-alpha-L-fucosyltransferase [Solanum lycopersicum]	-	-	-	-	GO:0005794//Golgi apparatus;GO:0016020//membrane	GO:0008417//fucosyltransferase activity	GO:0009250//glucan biosynthetic process;GO:0009746//response to hexose;GO:0034285//response to disaccharide;GO:0042546//cell wall biogenesis;GO:0045491//xylan metabolic process;GO:0070085//glycosylation	--
Solyc06g060320.4	183	88	95	274	270	219	5.013	2.683	3.141	9.158	8.015	5.939	3.61233	7.704	1.09268	0.00111088	0.0139979	FPP	PREDICTED: filament-like plant protein [Solanum lycopersicum]	-	-	-	-	-	-	-	--
Solyc09g074780.3	14	34	20	3	6	5	0.476	1.286	0.821	0.124	0.221	0.168	0.861	0.171	-2.33202	0.00111471	0.014033	NUC	PREDICTED: protein indeterminate-domain 2-like [Solanum lycopersicum]	-	-	-	-	-	GO:0005488//binding	GO:0009987//cellular process;GO:0048513//animal organ development;GO:0050789//regulation of biological process	--
Solyc06g059840.4	162	479	229	118	138	151	6.274	20.646	10.705	5.576	5.791	5.789	12.5417	5.71867	-1.13298	0.00113653	0.0142473	At1g21400	2-oxoisovalerate dehydrogenase subunit alpha, mitochondrial [Solanum lycopersicum]	Metabolism;Metabolism;Metabolism;Metabolism	Global and overview maps;Global and overview maps;Amino acid metabolism;Carbohydrate metabolism	ko01100//Metabolic pathways;ko01110//Biosynthesis of secondary metabolites;ko00280//Valine, leucine and isoleucine degradation;ko00640//Propanoate metabolism	K00166;K00166;K00166;K00166	GO:0044429//mitochondrial part	GO:0016624//oxidoreductase activity, acting on the aldehyde or oxo group of donors, disulfide as acceptor;GO:0043169//cation binding	GO:0009267//cellular response to starvation;GO:0009642//response to light intensity;GO:0034285//response to disaccharide;GO:0044710//single-organism metabolic process	--
Solyc09g090760.4	629	376	450	143	381	130	13.649	9.08	11.786	3.786	8.959	2.792	11.505	5.179	-1.15152	0.00114469	0.0143362	At1g04570	PREDICTED: probable folate-biopterin transporter 8, chloroplastic isoform X1 [Solanum lycopersicum]	-	-	-	-	GO:0016020//membrane	-	GO:0051234//establishment of localization	--
Solyc02g071820.4	247	122	184	47	104	122	4.735	2.603	4.257	1.099	2.16	2.315	3.865	1.858	-1.05672	0.00117812	0.014693	At1g53430	PREDICTED: probable LRR receptor-like serine/threonine-protein kinase At1g07650 [Solanum lycopersicum]	-	-	-	-	-	GO:0004672//protein kinase activity	GO:0006464//cellular protein modification process;GO:0016310//phosphorylation	--
Solyc04g074030.3	342	186	202	282	632	659	6.829	4.132	4.864	6.864	13.686	13.023	5.275	11.191	1.0851	0.00118057	0.0147106	MIK2	PREDICTED: MDIS1-interacting receptor like kinase 2-like [Solanum lycopersicum]	-	-	-	-	-	GO:0016772//transferase activity, transferring phosphorus-containing groups	GO:0008152//metabolic process	--
Solyc04g074120.4	148	45	69	362	123	311	3.161	1.07	1.779	9.433	2.846	6.574	2.00333	6.28433	1.64936	0.0011815	0.0147147	ZEP1	PREDICTED: synaptonemal complex protein 1-like [Solanum lycopersicum]	-	-	-	-	GO:0044454//nuclear chromosome part	GO:0005488//binding	GO:0070192//chromosome organization involved in meiotic cell cycle	--
Solyc06g050810.3	60	52	41	89	92	148	3.802	3.668	3.136	6.882	6.318	9.285	3.53533	7.495	1.08408	0.00118676	0.0147594	At3g11740	PREDICTED: protein LURP-one-related 14-like [Solanum lycopersicum]	-	-	-	-	GO:0009536//plastid	-	GO:0006568//tryptophan metabolic process;GO:0006873//cellular ion homeostasis;GO:0009267//cellular response to starvation;GO:0009683//indoleacetic acid metabolic process;GO:0030001//metal ion transport	--
Solyc04g007000.2	10	17	19	50	49	48	0.543	1.028	1.246	3.316	2.886	2.582	0.939	2.928	1.64072	0.00119562	0.0148352	RAV1	PREDICTED: AP2/ERF and B3 domain-containing transcription factor RAV1 [Solanum lycopersicum]	-	-	-	-	GO:0043231//intracellular membrane-bounded organelle	GO:0000975//regulatory region DNA binding;GO:0001071//nucleic acid binding transcription factor activity	GO:0001101//response to acid chemical;GO:0006355//regulation of transcription, DNA-templated;GO:0006605//protein targeting;GO:0006873//cellular ion homeostasis;GO:0009648//photoperiodism;GO:0009690//cytokinin metabolic process;GO:0009725//response to hormone;GO:0009891//positive regulation of biosynthetic process;GO:0009909//regulation of flower development;GO:0010243//response to organonitrogen …	ABI3VP1
Solyc12g008560.1	131	484	125	54	100	112	32.696	134.439	37.656	16.445	27.045	27.671	68.2637	23.7203	-1.52499	0.00119731	0.0148425	--	PREDICTED: programmed cell death protein 4 [Vitis vinifera]	-	-	-	-	-	-	-	--
Solyc11g071990.2	4	5	4	19	22	26	0.218	0.299	0.259	1.252	1.279	1.381	0.258667	1.304	2.33378	0.00120067	0.0148702	aifB	PREDICTED: apoptosis-inducing factor homolog B [Solanum lycopersicum]	-	-	-	-	-	-	-	--
Solyc04g064880.4	69	86	72	131	127	217	4.172	5.787	5.255	9.665	8.321	12.989	5.07133	10.325	1.0257	0.00121843	0.0150415	--	PREDICTED: pathogen-related protein [Solanum lycopersicum]	-	-	-	-	-	-	-	--
Solyc01g068630.3	30	1840	428	65	20	24	1.574	107.435	27.103	4.161	1.137	1.246	45.3707	2.18133	-4.37848	0.00121929	0.0150452	--	haloacid dehalogenase-like hydrolase superfamily protein [Solanum lycopersicum]	Metabolism	Metabolism of cofactors and vitamins	ko00760//Nicotinate and nicotinamide metabolism	K18551	-	GO:0003824//catalytic activity	GO:0001101//response to acid chemical;GO:0015698//inorganic anion transport	--
Solyc01g094070.3	24	19	14	48	45	62	0.957	0.843	0.674	2.335	1.944	2.447	0.824667	2.242	1.4429	0.00123112	0.0151515	DFRA	PREDICTED: vestitone reductase [Solanum lycopersicum]	-	-	-	-	-	GO:0003824//catalytic activity	GO:0008152//metabolic process	--
Solyc10g007380.1	2	34	26	2	0	2	0.079	1.491	1.237	0.1	0	0.078	0.935667	0.0593333	-3.97908	0.0012313	0.0151515	DTX18	PREDICTED: protein DETOXIFICATION 18-like [Solanum lycopersicum]	-	-	-	-	GO:0016020//membrane	GO:0015291//secondary active transmembrane transporter activity	GO:0009725//response to hormone;GO:0044763//single-organism cellular process;GO:0044765//single-organism transport	--
Solyc01g107170.2	46	94	106	122	294	300	2.148	4.884	5.973	6.95	14.874	13.865	4.335	11.8963	1.45641	0.00123281	0.0151631	ZAT10	ZF2 protein [Solanum lycopersicum]	-	-	-	-	-	GO:0005488//binding	GO:0001101//response to acid chemical;GO:0006950//response to stress;GO:0007165//signal transduction;GO:0009628//response to abiotic stimulus;GO:0009725//response to hormone;GO:0044249//cellular biosynthetic process;GO:1901576//organic substance biosynthetic process	--
Solyc02g066960.3	69	46	58	27	22	31	2.672	1.983	2.711	1.276	0.923	1.188	2.45533	1.129	-1.12087	0.00124248	0.0152401	UGT83A1	PREDICTED: UDP-glycosyltransferase 83A1-like [Solanum lycopersicum]	-	-	-	-	-	GO:0035251//UDP-glucosyltransferase activity	-	--
MSTRG.18518	120	50	76	21	32	50	2.147	0.996	1.641	0.458	0.62	0.886	1.59467	0.654667	-1.28442	0.00127602	0.01558	RE1	retroelement pol polyprotein-like [Trifolium pratense]	-	-	-	-	-	-	-	--
Solyc01g008100.3	1254	5376	3039	819	792	1163	66.832	318.863	195.485	53.259	45.738	61.356	193.727	53.451	-1.85773	0.00127714	0.0155865	At4g14100	glycosyl transferase [Corchorus capsularis]	-	-	-	-	GO:0009536//plastid	GO:0016740//transferase activity	-	--
Solyc02g071660.4	18	20	4	1	0	1	2.301	2.865	0.637	0.158	0	0.128	1.93433	0.0953333	-4.34271	0.00128921	0.0157112	--	PREDICTED: brassinosteroid LRR receptor kinase-like [Solanum tuberosum]	-	-	-	-	-	-	-	--
Solyc09g009707.1	35	39	28	79	65	90	1.571	1.931	1.496	4.283	3.13	3.975	1.666	3.796	1.18809	0.0013025	0.015799	CYP94C1	PREDICTED: cytochrome P450 94C1-like [Solanum pennellii]	-	-	-	-	GO:0043227//membrane-bounded organelle	GO:0016712//oxidoreductase activity, acting on paired donors, with incorporation or reduction of molecular oxygen, reduced flavin or flavoprotein as one donor, and incorporation of one atom of oxygen;GO:0016713//oxidoreductase activity, acting on paired donors, with incorporation or reduction of molecular oxygen, reduced iron-sulfur protein as one donor, and incorporation of one atom of oxygen;GO…	GO:0001101//response to acid chemical;GO:0006972//hyperosmotic response;GO:0009694//jasmonic acid metabolic process;GO:0009755//hormone-mediated signaling pathway;GO:0051707//response to other organism	--
Solyc08g077900.3	34	13	13	1	1	6	2.03	0.864	0.937	0.073	0.065	0.355	1.277	0.164333	-2.95806	0.00131007	0.0158368	EXLB1	PREDICTED: expansin-like B1 [Solanum lycopersicum]	-	-	-	-	-	-	-	--
Solyc06g010030.4	7	16	11	27	48	52	0.199	0.507	0.378	0.938	1.48	1.465	0.361333	1.29433	1.84081	0.00133507	0.0160471	MLO6	PREDICTED: MLO-like protein 6 [Solanum lycopersicum]	-	-	-	-	GO:0005911//cell-cell junction;GO:0031224//intrinsic component of membrane;GO:0043231//intracellular membrane-bounded organelle	-	GO:0006605//protein targeting;GO:0009617//response to bacterium;GO:0009696//salicylic acid metabolic process;GO:0009755//hormone-mediated signaling pathway;GO:0009863//salicylic acid mediated signaling pathway;GO:0010053//root epidermal cell differentiation;GO:0010243//response to organonitrogen compound;GO:0031347//regulation of defense response;GO:0035556//intracellular signal transduction;GO:0…	--
Solyc08g067340.4	119	146	126	147	339	424	6.019	8.219	7.693	9.073	18.581	21.231	7.31033	16.295	1.15642	0.00136277	0.0162973	WRKY40	PREDICTED: probable WRKY transcription factor 40 [Solanum lycopersicum]	-	-	-	-	GO:0005623//cell	GO:0005488//binding	GO:0002252//immune effector process;GO:0002682//regulation of immune system process;GO:0006725//cellular aromatic compound metabolic process;GO:0009617//response to bacterium;GO:0009620//response to fungus;GO:0009751//response to salicylic acid;GO:0009755//hormone-mediated signaling pathway;GO:0031347//regulation of defense response;GO:0035556//intracellular signal transduction;GO:0043900//regula…	WRKY
Solyc11g010160.1	10	13	10	34	29	50	0.223	0.322	0.269	0.924	0.7	1.102	0.271333	0.908667	1.74368	0.00142034	0.0168247	RPM1	PREDICTED: disease resistance protein RPM1-like [Solanum lycopersicum]	Organismal Systems	Environmental adaptation	ko04626//Plant-pathogen interaction	K13457	-	-	-	--
Solyc07g053300.1	34	26	27	128	55	71	1.129	0.961	1.082	5.185	1.978	2.333	1.05733	3.16533	1.58193	0.00143752	0.0169788	ABCG10	PREDICTED: ABC transporter G family member 10-like [Solanum lycopersicum]	-	-	-	-	GO:0016020//membrane	GO:0017111//nucleoside-triphosphatase activity	-	--
Solyc02g090210.3	6	13	10	69	14	69	0.233	0.563	0.47	3.275	0.59	2.657	0.422	2.174	2.36504	0.00144854	0.0170863	At2g23540	PREDICTED: GDSL esterase/lipase At2g23540 [Solanum lycopersicum]	-	-	-	-	-	GO:0016788//hydrolase activity, acting on ester bonds	GO:0006629//lipid metabolic process	--
Solyc01g103060.4	0	0	0	8	5	13	0	0	0	0.814	0.452	1.074	0.001	0.78	9.60733	0.00145677	0.0171607	VAS	PREDICTED: lipid transfer-like protein VAS [Solanum lycopersicum]	-	-	-	-	GO:0031224//intrinsic component of membrane	-	GO:0006810//transport	--
Solyc03g058910.3	143	665	185	129	103	130	5.514	28.535	8.609	6.069	4.303	4.962	14.2193	5.11133	-1.47608	0.00151652	0.0177299	LAT56	probable pectate lyase P56 precursor [Solanum lycopersicum]	Metabolism	Carbohydrate metabolism	ko00040//Pentose and glucuronate interconversions	K01728	-	GO:0016829//lyase activity	GO:0009664//plant-type cell wall organization	--
Solyc06g084190.3	296	62	95	668	870	468	31.606	7.368	12.243	87.032	100.662	49.467	17.0723	79.0537	2.21117	0.00155469	0.0180991	--	PREDICTED: non-specific lipid-transfer protein-like protein At5g64080 [Solanum lycopersicum]	-	-	-	-	GO:0031224//intrinsic component of membrane	GO:0005488//binding	-	--
Solyc02g083120.3	22	22	21	47	52	66	1.399	1.557	1.611	3.646	3.582	4.154	1.52233	3.794	1.31744	0.00155849	0.0181316	--	PREDICTED: uncharacterized protein LOC101250469 [Solanum lycopersicum]	-	-	-	-	-	-	-	--
Solyc04g007940.4	30	73	104	17	32	13	1.04	2.816	4.35	0.719	1.202	0.446	2.73533	0.789	-1.79362	0.00156083	0.0181468	CYP82C4	PREDICTED: cytochrome P450 82C4-like [Solanum lycopersicum]	-	-	-	-	-	GO:0005488//binding;GO:0016709//oxidoreductase activity, acting on paired donors, with incorporation or reduction of molecular oxygen, NAD(P)H as one donor, and incorporation of one atom of oxygen	GO:0044710//single-organism metabolic process	--
Solyc08g067320.3	31	99	42	13	22	21	6.812	24.211	11.139	3.486	5.239	4.568	14.054	4.431	-1.66528	0.00157218	0.0182472	CAB3A	chlorophyll a/b-binding protein Cab-3A, partial [Solanum lycopersicum]	Metabolism;Metabolism	Global and overview maps;Energy metabolism	ko01100//Metabolic pathways;ko00196//Photosynthesis - antenna proteins	K08912;K08912	GO:0009521//photosystem;GO:0031224//intrinsic component of membrane;GO:0044434//chloroplast part	GO:0043169//cation binding;GO:0046906//tetrapyrrole binding	GO:0006091//generation of precursor metabolites and energy;GO:0006464//cellular protein modification process	--
Solyc05g006855.1	0	3	0	18	14	15	0	0.274	0	1.805	1.231	1.22	0.0913333	1.41867	3.95725	0.00161734	0.0186741	TRX2	PREDICTED: thioredoxin H2 isoform X2 [Solanum lycopersicum]	-	-	-	-	-	-	-	--
Solyc02g082870.4	31	28	36	67	62	106	0.931	0.936	1.305	2.456	2.018	3.152	1.05733	2.542	1.26553	0.00161961	0.0186922	AAE2	PREDICTED: probable acyl-activating enzyme 1, peroxisomal [Solanum lycopersicum]	-	-	-	-	GO:0042579//microbody	GO:0016405//CoA-ligase activity;GO:0032550//purine ribonucleoside binding	GO:0006787//porphyrin-containing compound catabolic process;GO:0009685//gibberellin metabolic process;GO:0010476//gibberellin mediated signaling pathway;GO:0032787//monocarboxylic acid metabolic process	--
Solyc07g064750.1	5	73	30	0	2	9	0.414	6.731	3	0	0.18	0.738	3.38167	0.306	-3.46613	0.00163119	0.0187854	THRRS	PREDICTED: threonine--tRNA ligase, mitochondrial 1-like [Solanum tuberosum]	Genetic Information Processing	Translation	ko00970//Aminoacyl-tRNA biosynthesis	K01868	-	GO:0003824//catalytic activity	GO:0044699//single-organism process	--
Solyc04g014480.3	84	203	60	46	40	50	6.321	17	5.449	4.223	3.262	3.724	9.59	3.73633	-1.35991	0.00163241	0.0187914	HSP15.7	PREDICTED: 15.7 kDa heat shock protein, peroxisomal [Solanum lycopersicum]	Genetic Information Processing	Folding, sorting and degradation	ko04141//Protein processing in endoplasmic reticulum	K13993	GO:0044439//peroxisomal part	-	GO:0000302//response to reactive oxygen species;GO:0006461//protein complex assembly;GO:0006970//response to osmotic stress;GO:0009642//response to light intensity;GO:0044267//cellular protein metabolic process	--
Solyc09g082820.3	97	155	75	58	43	60	11.982	21.308	11.182	8.742	5.755	7.336	14.824	7.27767	-1.02639	0.00163738	0.0188381	--	-	-	-	-	-	-	-	-	--
Solyc03g025820.3	87	51	51	134	99	178	1.07	0.698	0.757	2.01	1.319	2.166	0.841667	1.83167	1.12184	0.00163788	0.0188381	SHOC1	PREDICTED: uncharacterized protein LOC101266605 [Solanum lycopersicum]	-	-	-	-	-	-	-	--
Solyc11g044933.1	79	67	45	28	36	22	4.796	4.527	3.297	2.074	2.368	1.322	4.20667	1.92133	-1.13057	0.00164972	0.0189499	--	PREDICTED: uncharacterized protein LOC107016507 [Solanum pennellii]	-	-	-	-	-	-	-	--
Solyc06g060710.4	86	118	80	198	140	245	3.61	5.512	4.053	10.14	6.367	10.179	4.39167	8.89533	1.01828	0.00167536	0.019195	PGSIP8	PREDICTED: putative glucuronosyltransferase PGSIP8 isoform X1 [Solanum lycopersicum]	-	-	-	-	-	GO:0016740//transferase activity;GO:0052689//carboxylic ester hydrolase activity	GO:0071555//cell wall organization	--
Solyc09g011590.4	22	17	10	32	51	66	1.105	0.951	0.606	1.962	2.777	3.283	0.887333	2.674	1.59145	0.00169862	0.0194079	PRP1	PREDICTED: probable glutathione S-transferase [Solanum lycopersicum]	Metabolism	Metabolism of other amino acids	ko00480//Glutathione metabolism	K00799	-	GO:0016765//transferase activity, transferring alkyl or aryl (other than methyl) groups	GO:0006950//response to stress	--
Solyc10g047040.3	118	47	58	210	156	154	3.712	1.645	2.202	8.06	5.318	4.795	2.51967	6.05767	1.26553	0.00169903	0.0194079	--	PREDICTED: mRNA decay activator protein ZFP36L1 [Solanum lycopersicum]	-	-	-	-	-	-	-	C3H
Solyc03g032030.4	46	60	67	128	99	164	2.232	3.24	3.924	7.578	5.205	7.877	3.132	6.88667	1.13672	0.00171592	0.0195759	-	-	-	-	-	-	-	-	-	-
Solyc11g044910.2	9	7	4	23	33	26	0.21	0.181	0.112	0.653	0.833	0.599	0.167667	0.695	2.05142	0.00172226	0.0196147	BXL1	SlArf/Xyl1 protein precursor [Solanum lycopersicum]	-	-	-	-	GO:0005576//extracellular region;GO:0005618//cell wall;GO:0031012//extracellular matrix	GO:0015926//glucosidase activity	GO:0003006//developmental process involved in reproduction;GO:0042221//response to chemical;GO:0044238//primary metabolic process	--
Solyc08g066970.2	40	38	29	78	77	77	2.732	2.888	2.391	6.5	5.699	5.206	2.67033	5.80167	1.11945	0.00172544	0.0196426	UGNT1	PREDICTED: UDP-N-acetylglucosamine/UDP-glucose/GDP-mannose transporter [Solanum lycopersicum]	-	-	-	-	GO:0031224//intrinsic component of membrane	-	GO:0044765//single-organism transport	--
Solyc06g084130.3	19	47	25	5	10	10	1.04	2.863	1.652	0.334	0.593	0.542	1.85167	0.489667	-1.91895	0.00173336	0.0197141	LFG4	PREDICTED: BI1-like protein [Solanum lycopersicum]	-	-	-	-	GO:0031224//intrinsic component of membrane	GO:0016597//amino acid binding	GO:0000902//cell morphogenesis;GO:0043401//steroid hormone mediated signaling pathway	--
Solyc08g013830.1	1291	1594	1716	56	388	526	58.128	79.874	93.255	3.077	18.93	23.444	77.0857	15.1503	-2.34711	0.00173533	0.0197141	HHT1	PREDICTED: omega-hydroxypalmitate O-feruloyl transferase [Solanum lycopersicum]	Metabolism	Lipid metabolism	ko00073//Cutin, suberine and wax biosynthesis	K15400	-	GO:0016413//O-acetyltransferase activity	-	--
Solyc11g006670.1	72	90	67	25	41	52	5.941	8.265	6.673	2.517	3.666	4.248	6.95967	3.477	-1.00118	0.00174383	0.0197679	OFP13	PREDICTED: transcription repressor OFP13 [Solanum lycopersicum]	-	-	-	-	-	-	GO:0006355//regulation of transcription, DNA-templated	OFP
Solyc03g111997.1	11	14	9	1	1	0	0.746	1.057	0.737	0.083	0.074	0	0.846667	0.0523333	-4.01599	0.00175716	0.0198684	CYP71A3	PREDICTED: cytochrome P450 71A3-like [Solanum tuberosum]	-	-	-	-	GO:0031224//intrinsic component of membrane	GO:0004497//monooxygenase activity;GO:0016705//oxidoreductase activity, acting on paired donors, with incorporation or reduction of molecular oxygen;GO:0046906//tetrapyrrole binding;GO:0046914//transition metal ion binding	GO:0044710//single-organism metabolic process	--
Solyc02g085620.3	56	50	39	106	132	82	2.702	2.685	2.271	6.24	6.901	3.916	2.55267	5.68567	1.15532	0.00177433	0.0200288	STY13	PREDICTED: serine/threonine-protein kinase HT1-like [Solanum lycopersicum]	-	-	-	-	GO:0016020//membrane;GO:0043231//intracellular membrane-bounded organelle	GO:0004674//protein serine/threonine kinase activity;GO:0032550//purine ribonucleoside binding	GO:0000226//microtubule cytoskeleton organization;GO:0006468//protein phosphorylation;GO:0010015//root morphogenesis	--
MSTRG.21604	52	46	58	12	32	16	3.809	3.75	5.128	1.073	2.54	1.16	4.229	1.591	-1.41038	0.00178863	0.0201561	--	hypothetical protein KY285_033872 [Solanum tuberosum]	-	-	-	-	-	-	-	--
MSTRG.3845	1	0	0	3	21	15	0.063	0	0	0.232	1.444	0.942	0.021	0.872667	5.37697	0.00180328	0.020282	--	-	-	-	-	-	-	-	-	--
Solyc09g092700.3	6	22	16	2	1	2	0.621	2.534	1.999	0.253	0.112	0.205	1.718	0.19	-3.17666	0.00183935	0.0206003	--	PREDICTED: glycine-rich cell wall structural protein-like [Solanum lycopersicum]	-	-	-	-	-	-	-	--
Solyc00g500362.1	3	9	21	0	1	0	0.156	0.509	1.322	0.024	0.08	0.019	0.662333	0.041	-4.01386	0.00184271	0.020618	RPL5	ribosomal protein L5 (mitochondrion) [Solanum tuberosum]	-	-	-	-	GO:0000315//organellar large ribosomal subunit;GO:0009526//plastid envelope;GO:0009532//plastid stroma	GO:0005198//structural molecule activity;GO:0019843//rRNA binding	GO:0000097//sulfur amino acid biosynthetic process;GO:0006090//pyruvate metabolic process;GO:0010467//gene expression	--
Solyc01g080370.3	1	15	11	0	0	0	0.188	3.135	2.493	0	0	0	1.93867	0.001	-10.9208	0.00188252	0.0209845	--	-	-	-	-	-	-	-	-	--
Solyc07g062715.1	9	4	18	0	1	0	0.699	0.346	1.687	0	0.084	0	0.910667	0.028	-5.02342	0.00188541	0.021008	--	PREDICTED: uncharacterized mitochondrial protein AtMg00810-like [Solanum pennellii]	-	-	-	-	-	-	-	--
Solyc04g073990.3	3347	15273	8145	2744	2174	2586	146.461	743.786	430.182	146.511	103.084	112.017	440.143	120.537	-1.86849	0.00190158	0.0211617	ANN1	annexin p34 [Solanum lycopersicum]	-	-	-	-	GO:0005576//extracellular region;GO:0005911//cell-cell junction;GO:0009532//plastid stroma;GO:0030312//external encapsulating structure;GO:0031090//organelle membrane	GO:0005543//phospholipid binding;GO:0016209//antioxidant activity;GO:0032550//purine ribonucleoside binding;GO:0046914//transition metal ion binding;GO:0046983//protein dimerization activity	GO:0000097//sulfur amino acid biosynthetic process;GO:0006325//chromatin organization;GO:0006637//acyl-CoA metabolic process;GO:0006816//calcium ion transport;GO:0006873//cellular ion homeostasis;GO:0006970//response to osmotic stress;GO:0008643//carbohydrate transport;GO:0009414//response to water deprivation;GO:0009416//response to light stimulus;GO:0010038//response to metal ion;GO:0016129//ph…	--
MSTRG.21149	31	36	22	10	11	9	1.284	1.66	1.1	0.505	0.494	0.369	1.348	0.456	-1.56371	0.0019349	0.0214878	--	DNA-directed RNA polymerase II subunit 1-like [Solanum pennellii]	-	-	-	-	-	-	-	--
Solyc12g006505.1	38	34	19	61	63	96	0.969	0.965	0.585	1.898	1.741	2.424	0.839667	2.021	1.26718	0.00195419	0.0216481	TTS1	PREDICTED: beta-amyrin synthase-like isoform X1 [Solanum lycopersicum]	Metabolism;Metabolism	Global and overview maps;Metabolism of terpenoids and polyketides	ko01110//Biosynthesis of secondary metabolites;ko00909//Sesquiterpenoid and triterpenoid biosynthesis	K15813;K15813	-	GO:0031559//oxidosqualene cyclase activity	GO:0016104//triterpenoid biosynthetic process	--
MSTRG.21255	319	5	206	2	16	10	7.723	0.137	5.618	0.124	0.483	0.197	4.49267	0.268	-4.06727	0.00196372	0.0217293	--	PREDICTED: DNA damage-inducible protein 1-like [Solanum tuberosum]	-	-	-	-	-	-	-	--
Solyc03g119560.1	15	171	87	11	13	38	1.228	15.576	8.595	1.099	1.153	3.079	8.46633	1.777	-2.25229	0.00196845	0.0217611	--	PREDICTED: B3 domain-containing protein At2g32645-like [Solanum lycopersicum]	-	-	-	-	-	-	-	--
Solyc03g005140.2	209	189	241	21	105	135	8.524	8.579	11.864	1.045	4.641	5.451	9.65567	3.71233	-1.37905	0.00197323	0.0217644	STP8	PREDICTED: sugar transport protein 8 [Solanum lycopersicum]	-	-	-	-	GO:0031224//intrinsic component of membrane	GO:0009679//hexose:proton symporter activity;GO:0016628//oxidoreductase activity, acting on the CH-CH group of donors, NAD or NADP as acceptor	GO:0006812//cation transport;GO:0008645//hexose transport;GO:0044710//single-organism metabolic process;GO:0044763//single-organism cellular process	--
Solyc10g008270.3	1	0	1	8	14	17	0.06	0	0.073	0.589	0.915	1.016	0.0443333	0.84	4.24393	0.00197342	0.0217644	--	PREDICTED: transcription factor bHLH120-like [Nicotiana sylvestris]	-	-	-	-	-	-	-	bHLH
Solyc07g017540.4	243	101	125	421	536	206	10.765	4.98	6.684	22.758	25.731	9.034	7.47633	19.1743	1.35877	0.00197355	0.0217644	RAD51	DNA repair protein RAD51 homolog [Solanum lycopersicum]	Genetic Information Processing	Replication and repair	ko03440//Homologous recombination	K04482	GO:0043231//intracellular membrane-bounded organelle;GO:0043232//intracellular non-membrane-bounded organelle	GO:0003677//DNA binding;GO:0032550//purine ribonucleoside binding;GO:0042623//ATPase activity, coupled	GO:0000280//nuclear division;GO:0000730//DNA recombinase assembly;GO:0006260//DNA replication;GO:0006305//DNA alkylation;GO:0006325//chromatin organization;GO:0010212//response to ionizing radiation;GO:0016458//gene silencing;GO:0022402//cell cycle process;GO:0048229//gametophyte development;GO:0051052//regulation of DNA metabolic process	--
Solyc00g500054.1	24	52	297	25	28	32	0.624	1.506	9.327	0.783	0.78	0.816	3.819	0.793	-2.2678	0.00197444	0.0217644	psbC	PREDICTED: LOW QUALITY PROTEIN: photosystem II CP43 reaction center protein-like [Prunus mume]	Metabolism;Metabolism	Global and overview maps;Energy metabolism	ko01100//Metabolic pathways;ko00195//Photosynthesis	K02705;K02705	GO:0009521//photosystem;GO:0031224//intrinsic component of membrane;GO:0044434//chloroplast part	GO:0009055//electron carrier activity;GO:0043169//cation binding;GO:0046906//tetrapyrrole binding	GO:0006464//cellular protein modification process;GO:0009767//photosynthetic electron transport chain	--
Solyc00g500136.1	24	52	297	25	28	32	0.624	1.506	9.327	0.783	0.78	0.816	3.819	0.793	-2.2678	0.00197444	0.0217644	psbC	PREDICTED: LOW QUALITY PROTEIN: photosystem II CP43 reaction center protein-like [Prunus mume]	Metabolism;Metabolism	Global and overview maps;Energy metabolism	ko01100//Metabolic pathways;ko00195//Photosynthesis	K02705;K02705	GO:0009521//photosystem;GO:0031224//intrinsic component of membrane;GO:0044434//chloroplast part	GO:0009055//electron carrier activity;GO:0043169//cation binding;GO:0046906//tetrapyrrole binding	GO:0006464//cellular protein modification process;GO:0009767//photosynthetic electron transport chain	--
Solyc00g500206.1	24	52	297	25	28	32	0.624	1.506	9.327	0.783	0.78	0.816	3.819	0.793	-2.2678	0.00197444	0.0217644	psbC	PREDICTED: LOW QUALITY PROTEIN: photosystem II CP43 reaction center protein-like [Prunus mume]	Metabolism;Metabolism	Global and overview maps;Energy metabolism	ko01100//Metabolic pathways;ko00195//Photosynthesis	K02705;K02705	GO:0009521//photosystem;GO:0031224//intrinsic component of membrane;GO:0044434//chloroplast part	GO:0009055//electron carrier activity;GO:0043169//cation binding;GO:0046906//tetrapyrrole binding	GO:0006464//cellular protein modification process;GO:0009767//photosynthetic electron transport chain	--
Solyc02g086770.3	66	419	181	49	73	109	2.817	19.902	9.324	2.552	3.376	4.605	10.681	3.511	-1.60509	0.00198893	0.0218695	SNL6	PREDICTED: cinnamoyl-CoA reductase-like SNL6 [Solanum lycopersicum]	-	-	-	-	-	GO:0016616//oxidoreductase activity, acting on the CH-OH group of donors, NAD or NADP as acceptor	GO:0009628//response to abiotic stimulus;GO:0044237//cellular metabolic process;GO:0044711//single-organism biosynthetic process;GO:1901362//organic cyclic compound biosynthetic process	--
Solyc12g008650.2	66	203	205	260	595	519	3.197	10.944	11.986	15.368	31.233	24.888	8.709	23.8297	1.45218	0.0019897	0.0218695	MIOX4	myo-inositol oxygenase [Solanum lycopersicum]	Metabolism;Metabolism	Carbohydrate metabolism;Carbohydrate metabolism	ko00562//Inositol phosphate metabolism;ko00053//Ascorbate and aldarate metabolism	K00469;K00469	GO:0044424//intracellular part	GO:0016701//oxidoreductase activity, acting on single donors with incorporation of molecular oxygen;GO:0043169//cation binding	GO:0006020//inositol metabolic process;GO:0019852//L-ascorbic acid metabolic process;GO:0048646//anatomical structure formation involved in morphogenesis	--
Solyc11g013560.1	362	145	218	59	173	91	35.355	15.76	25.697	7.031	18.308	8.798	25.604	11.379	-1.17	0.00201191	0.0220502	SRM1	PREDICTED: transcription factor MYB1R1-like [Solanum lycopersicum]	-	-	-	-	-	-	-	ARR-B
Solyc05g055343.2	58	26	52	85	94	184	2.245	1.12	2.429	4.014	3.942	7.05	1.93133	5.002	1.37291	0.00202578	0.0221478	UGT94E5	PREDICTED: beta-D-glucosyl crocetin beta-1,6-glucosyltransferase-like [Solanum lycopersicum]	Metabolism	Global and overview maps	ko01110//Biosynthesis of secondary metabolites	K21354	-	GO:0016758//transferase activity, transferring hexosyl groups	-	--
Solyc09g082300.3	37	23	15	5	4	10	2.7	1.868	1.321	0.445	0.316	0.722	1.963	0.494333	-1.9895	0.00203343	0.0222133	--	PREDICTED: non-specific lipid transfer protein GPI-anchored 2-like [Solanum lycopersicum]	-	-	-	-	GO:0031224//intrinsic component of membrane	-	GO:0030001//metal ion transport;GO:0044707//single-multicellular organism process	--
Solyc01g060260.4	2	2	1	16	9	21	0.133	0.149	0.081	1.303	0.651	1.387	0.121	1.11367	3.20224	0.00203974	0.0222731	--	PREDICTED: uncharacterized protein LOC101258403 isoform X2 [Solanum lycopersicum]	-	-	-	-	GO:0031224//intrinsic component of membrane	-	-	--
Solyc01g087270.3	20	41	25	7	11	7	4.057	9.255	6.121	1.733	2.418	1.406	6.47767	1.85233	-1.80613	0.00204544	0.0223263	CCD1	carotenoid cleavage dioxygenase 1B isoform 2 [Solanum lycopersicum]	-	-	-	-	GO:0005911//cell-cell junction;GO:0031090//organelle membrane;GO:0043231//intracellular membrane-bounded organelle	GO:0010436//carotenoid dioxygenase activity	GO:0006090//pyruvate metabolic process;GO:0006633//fatty acid biosynthetic process;GO:0006739//NADP metabolic process;GO:0006779//porphyrin-containing compound biosynthetic process;GO:0006950//response to stress;GO:0016109//tetraterpenoid biosynthetic process;GO:0016118//carotenoid catabolic process;GO:0016119//carotene metabolic process;GO:0044257//cellular protein catabolic process;GO:0046471//…	--
Solyc05g008310.4	60	106	81	25	43	51	1.301	2.558	2.12	0.661	1.01	1.095	1.993	0.922	-1.1121	0.00205238	0.0223702	At4g27290	PREDICTED: G-type lectin S-receptor-like serine/threonine-protein kinase At4g27290 [Solanum lycopersicum]	-	-	-	-	-	GO:0005488//binding;GO:0016301//kinase activity	GO:0044237//cellular metabolic process	--
Solyc04g080640.1	65	61	37	107	87	164	4.903	5.121	3.369	9.849	7.111	12.246	4.46433	9.73533	1.12479	0.0020978	0.0227667	--	PREDICTED: uncharacterized protein LOC101245645 [Solanum lycopersicum]	-	-	-	-	-	-	-	--
Solyc05g005970.3	116	151	166	61	24	100	3.412	4.943	5.893	2.19	0.765	2.912	4.74933	1.95567	-1.28006	0.00213056	0.0229839	NPF1.2	PREDICTED: protein NRT1/ PTR FAMILY 1.2-like [Solanum lycopersicum]	-	-	-	-	-	GO:0015103//inorganic anion transmembrane transporter activity	GO:0009653//anatomical structure morphogenesis;GO:0015698//inorganic anion transport;GO:0042126//nitrate metabolic process	--
Solyc12g088930.1	55	80	47	24	35	23	4.043	6.545	4.17	2.153	2.788	1.674	4.91933	2.205	-1.15768	0.00213664	0.0230399	MIZ1	PREDICTED: protein MIZU-KUSSEI 1 [Solanum lycopersicum]	-	-	-	-	GO:0009536//plastid	-	-	--
Solyc02g089960.3	78	636	433	14	56	91	4.892	44.393	32.778	1.071	3.806	5.65	27.3543	3.509	-2.96264	0.00215942	0.0231921	--	PREDICTED: transmembrane protein 220 [Ipomoea nil]	-	-	-	-	-	-	-	--
Solyc06g076370.4	795	105	438	40	89	132	32.447	4.769	21.576	1.992	3.936	5.333	19.5973	3.75367	-2.38428	0.00216776	0.023263	--	PREDICTED: mucin-4 [Prunus mume]	-	-	-	-	-	-	-	--
Solyc03g117860.3	135	282	111	419	257	638	9.241	21.483	9.171	34.997	19.063	43.232	13.2983	32.4307	1.28611	0.00217178	0.0232874	--	PREDICTED: probable E3 ubiquitin-protein ligase RNF217 [Solanum lycopersicum]	-	-	-	-	-	-	-	--
Solyc05g011960.4	378	123	355	141	103	158	9.167	3.32	10.391	4.172	2.707	3.793	7.626	3.55733	-1.10013	0.00219351	0.0234641	--	PREDICTED: uncharacterized protein LOC101261118 isoform X3 [Solanum lycopersicum]	-	-	-	-	GO:0031090//organelle membrane	-	-	--
Solyc03g078360.1	20	21	16	34	51	75	0.51	0.596	0.492	1.058	1.409	1.893	0.532667	1.45333	1.44806	0.00222835	0.0237419	LECRK1	PREDICTED: G-type lectin S-receptor-like serine/threonine-protein kinase LECRK1 [Solanum lycopersicum]	-	-	-	-	-	GO:0016772//transferase activity, transferring phosphorus-containing groups	-	--
Solyc12g006260.1	17	48	32	11	9	7	2.527	7.941	5.741	1.995	1.45	1.03	5.403	1.49167	-1.85684	0.00227565	0.024188	--	PREDICTED: uncharacterized protein LOC102602513 [Solanum tuberosum]	-	-	-	-	-	-	-	--
Solyc02g021260.3	43	16	21	70	76	65	0.65	0.269	0.383	1.291	1.245	0.972	0.434	1.16933	1.42992	0.00230349	0.0243978	Os12g0591400	PREDICTED: B3 domain-containing protein Os03g0619600-like isoform X1 [Capsicum annuum]	-	-	-	-	-	-	-	ABI3VP1
Solyc01g109120.3	79	40	34	77	155	135	2.562	1.444	1.331	3.047	5.447	4.334	1.779	4.276	1.2652	0.00230718	0.0244068	JGB	PREDICTED: myosin heavy chain kinase B [Solanum lycopersicum]	-	-	-	-	GO:0009536//plastid;GO:0043234//protein complex	GO:0016740//transferase activity	GO:0008152//metabolic process;GO:0061024//membrane organization	--
Solyc03g020080.4	48	76	97	5	40	22	3.397	5.986	8.285	0.432	3.059	1.541	5.88933	1.67733	-1.81193	0.00231916	0.0244755	PIN2K	proteinase inhibitor type-2 precursor [Solanum lycopersicum]	-	-	-	-	-	GO:0004866//endopeptidase inhibitor activity	GO:0001906//cell killing;GO:0009620//response to fungus;GO:0010466//negative regulation of peptidase activity;GO:0042742//defense response to bacterium	--
Solyc02g090970.1	17	12	6	40	24	65	0.952	0.748	0.406	2.733	1.456	3.603	0.702	2.59733	1.88749	0.00232505	0.024528	MAPKKK20	PREDICTED: mitogen-activated protein kinase kinase kinase NPK1-like [Solanum lycopersicum]	-	-	-	-	-	-	-	--
Solyc10g006150.3	34	47	31	56	101	110	2.37	3.646	2.608	4.763	7.63	7.591	2.87467	6.66133	1.21242	0.00232833	0.0245529	--	PREDICTED: uncharacterized protein LOC107061554 [Solanum tuberosum]	-	-	-	-	-	-	-	--
Solyc07g042510.3	5	7	3	22	23	23	0.292	0.455	0.211	1.567	1.455	1.329	0.319333	1.45033	2.18325	0.00233977	0.0246445	LFG5	PREDICTED: BI1-like protein isoform X2 [Solanum lycopersicum]	-	-	-	-	GO:0031224//intrinsic component of membrane	-	GO:0006605//protein targeting;GO:0016192//vesicle-mediated transport	--
MSTRG.10121	15	88	32	82	294	166	0.463	3.022	1.191	3.087	9.828	5.069	1.55867	5.99467	1.94337	0.00234207	0.024659	--	-	-	-	-	-	-	-	-	--
Solyc02g082750.4	18	13	3	82	72	16	0.544	0.438	0.11	3.027	2.36	0.479	0.364	1.95533	2.4254	0.00235229	0.0247313	SAC6	PREDICTED: phosphoinositide phosphatase SAC6 [Solanum lycopersicum]	Metabolism;Environmental Information Processing;Metabolism	Global and overview maps;Signal transduction;Carbohydrate metabolism	ko01100//Metabolic pathways;ko04070//Phosphatidylinositol signaling system;ko00562//Inositol phosphate metabolism	K21797;K21797;K21797	-	GO:0016791//phosphatase activity	GO:0006796//phosphate-containing compound metabolic process	--
Solyc08g080453.1	2	48	16	2	0	3	0.079	2.118	0.766	0.097	0	0.118	0.987667	0.0716667	-3.78465	0.00235264	0.0247313	--	PREDICTED: probable serine/threonine-protein kinase DDB_G0278509 [Solanum lycopersicum]	-	-	-	-	GO:0044444//cytoplasmic part	GO:0004672//protein kinase activity	GO:0006468//protein phosphorylation;GO:0044699//single-organism process;GO:0050789//regulation of biological process	--
Solyc06g082357.1	14	15	16	1	3	4	1.966	2.344	2.711	0.171	0.456	0.556	2.34033	0.394333	-2.56923	0.00235987	0.0247878	AtMg00810	PREDICTED: uncharacterized mitochondrial protein AtMg00810-like [Solanum pennellii]	-	-	-	-	-	GO:0003824//catalytic activity	GO:0006807//nitrogen compound metabolic process;GO:0044237//cellular metabolic process;GO:0044238//primary metabolic process;GO:0071704//organic substance metabolic process	--
Solyc07g056200.3	16	40	33	6	10	10	1.246	3.466	3.101	0.57	0.844	0.771	2.60433	0.728333	-1.83824	0.00239728	0.0250237	--	PREDICTED: heavy metal-associated isoprenylated plant protein 39-like [Nicotiana attenuata]	-	-	-	-	-	-	-	--
Solyc03g115960.3	13	9	8	41	28	32	0.609	0.469	0.453	2.345	1.422	1.485	0.510333	1.75067	1.77839	0.00240008	0.0250432	At1g74460	PREDICTED: GDSL esterase/lipase At1g74460 [Solanum lycopersicum]	-	-	-	-	-	GO:0016788//hydrolase activity, acting on ester bonds	GO:0006629//lipid metabolic process	--
Solyc06g060690.3	61	30	54	76	109	190	2.712	1.485	2.898	4.123	5.252	8.363	2.365	5.91267	1.32197	0.00241126	0.0251402	ZED1	PREDICTED: non-functional pseudokinase ZED1-like [Solanum lycopersicum]	-	-	-	-	-	-	-	--
Solyc02g089340.4	226	184	169	401	508	247	4.773	4.324	4.308	10.333	11.625	5.163	4.46833	9.04033	1.01664	0.00246485	0.0256371	RPOT2-TOM	PREDICTED: LOW QUALITY PROTEIN: DNA-directed RNA polymerase 2B, chloroplastic/mitochondrial [Solanum lycopersicum]	-	-	-	-	GO:0009536//plastid;GO:0034357//photosynthetic membrane	GO:0003676//nucleic acid binding;GO:0034062//RNA polymerase activity	GO:0000904//cell morphogenesis involved in differentiation;GO:0003006//developmental process involved in reproduction;GO:0034645//cellular macromolecule biosynthetic process	--
Solyc02g091140.3	28	55	34	8	15	19	1.103	2.412	1.617	0.385	0.641	0.741	1.71067	0.589	-1.53822	0.00246944	0.025653	LAMT	PREDICTED: probable S-adenosylmethionine-dependent methyltransferase At5g38780 [Solanum lycopersicum]	-	-	-	-	-	-	-	--
Solyc03g083810.4	13	9	16	2	0	2	0.705	0.543	1.048	0.132	0	0.107	0.765333	0.0796667	-3.26404	0.00247003	0.025653	MAIL3	PREDICTED: serine/threonine-protein phosphatase 7 long form homolog [Solanum pennellii]	-	-	-	-	-	-	-	--
Solyc01g006660.3	43	30	23	7	15	11	1.294	1.004	0.835	0.257	0.489	0.328	1.04433	0.358	-1.54455	0.00247202	0.0256638	CRSP	PREDICTED: CO(2)-response secreted protease-like [Solanum lycopersicum]	-	-	-	-	-	-	-	--
Solyc06g005130.3	20	30	28	77	53	71	0.942	1.572	1.591	4.424	2.704	3.309	1.36833	3.479	1.34625	0.00247534	0.0256882	DOF2.1	PREDICTED: dof zinc finger protein DOF2.1-like [Solanum lycopersicum]	-	-	-	-	GO:0043229//intracellular organelle	-	GO:0006351//transcription, DNA-templated	C2C2-Dof
MSTRG.11686	46	69	47	100	114	117	0.97	1.619	1.196	2.572	2.604	2.442	1.26167	2.53933	1.00912	0.00247637	0.025689	--	ATP-dependent RNA helicase DRS1-like [Solanum pennellii]	-	-	-	-	-	-	-	--
Solyc09g010000.4	8	12	5	23	37	33	0.382	0.637	0.288	1.339	1.913	1.559	0.435667	1.60367	1.88008	0.00248039	0.0257107	At1g06620	PREDICTED: 1-aminocyclopropane-1-carboxylate oxidase homolog 1 [Solanum lycopersicum]	-	-	-	-	-	GO:0016706//oxidoreductase activity, acting on paired donors, with incorporation or reduction of molecular oxygen, 2-oxoglutarate as one donor, and incorporation of one atom each of oxygen into both donors;GO:0043169//cation binding	GO:0044710//single-organism metabolic process	--
Solyc06g048600.3	74	161	113	37	45	83	6.208	15.031	11.441	3.787	4.09	6.892	10.8933	4.923	-1.14584	0.0024904	0.0257945	ARR17	PREDICTED: two-component response regulator ARR17-like isoform X1 [Solanum lycopersicum]	Environmental Information Processing	Signal transduction	ko04075//Plant hormone signal transduction	K14492	GO:0043231//intracellular membrane-bounded organelle	GO:0005488//binding;GO:0016772//transferase activity, transferring phosphorus-containing groups	GO:0006796//phosphate-containing compound metabolic process;GO:0009755//hormone-mediated signaling pathway;GO:0010468//regulation of gene expression;GO:0034645//cellular macromolecule biosynthetic process;GO:0035556//intracellular signal transduction;GO:0048511//rhythmic process	ARR-B
Solyc04g008780.4	21270	20803	22636	6263	13868	5016	1115.94	1214.66	1433.4	400.934	788.41	260.507	1254.66	483.284	-1.37636	0.00250561	0.025922	TKPR1	PREDICTED: tetraketide alpha-pyrone reductase 1 [Solanum lycopersicum]	-	-	-	-	GO:0043231//intracellular membrane-bounded organelle	GO:0016616//oxidoreductase activity, acting on the CH-OH group of donors, NAD or NADP as acceptor;GO:0048037//cofactor binding	GO:0009791//post-embryonic development;GO:0010208//pollen wall assembly;GO:0019438//aromatic compound biosynthetic process;GO:0044710//single-organism metabolic process	--
Solyc10g087030.1	124	60	68	129	172	212	4.421	2.381	2.926	5.612	6.645	7.483	3.24267	6.58	1.02091	0.00252598	0.0260761	CYP71D55	PREDICTED: premnaspirodiene oxygenase-like [Solanum lycopersicum]	-	-	-	-	GO:0031224//intrinsic component of membrane	GO:0016491//oxidoreductase activity;GO:0046906//tetrapyrrole binding;GO:0046914//transition metal ion binding	GO:0044710//single-organism metabolic process	--
Solyc12g044630.2	60	90	47	21	29	42	8.404	14.029	7.946	3.589	4.402	5.823	10.1263	4.60467	-1.13694	0.00253298	0.0261143	PRO1	profilin-1 [Solanum lycopersicum]	-	-	-	-	GO:0005576//extracellular region;GO:0005856//cytoskeleton;GO:0043231//intracellular membrane-bounded organelle;GO:0044444//cytoplasmic part	GO:0000166//nucleotide binding;GO:0003779//actin binding;GO:0016620//oxidoreductase activity, acting on the aldehyde or oxo group of donors, NAD or NADP as acceptor;GO:0016772//transferase activity, transferring phosphorus-containing groups	GO:0000302//response to reactive oxygen species;GO:0006560//proline metabolic process;GO:0006796//phosphate-containing compound metabolic process;GO:0009642//response to light intensity;GO:0030036//actin cytoskeleton organization;GO:0044267//cellular protein metabolic process	--
Solyc04g079480.2	12	7	18	1	2	1	0.442	0.287	0.8	0.045	0.08	0.036	0.509667	0.0536667	-3.24746	0.00253653	0.0261409	At1g47710	PREDICTED: serpin-ZX-like [Solanum lycopersicum]	-	-	-	-	-	-	-	--
Solyc02g071590.3	459	153	225	560	838	468	8.762	3.251	5.184	13.044	17.335	8.844	5.73233	13.0743	1.18954	0.00255361	0.0262864	TPS1	PREDICTED: alpha,alpha-trehalose-phosphate synthase [UDP-forming] 1-like [Solanum lycopersicum]	Metabolism;Metabolism	Global and overview maps;Carbohydrate metabolism	ko01100//Metabolic pathways;ko00500//Starch and sucrose metabolism	K16055;K16055	GO:0030312//external encapsulating structure;GO:0043231//intracellular membrane-bounded organelle	GO:0019203//carbohydrate phosphatase activity;GO:0035251//UDP-glucosyltransferase activity	GO:0003006//developmental process involved in reproduction;GO:0005991//trehalose metabolic process;GO:0006796//phosphate-containing compound metabolic process;GO:0009756//carbohydrate mediated signaling;GO:0042546//cell wall biogenesis;GO:0044767//single-organism developmental process;GO:0071555//cell wall organization	--
Solyc09g089680.4	4	69	25	6	5	1	0.184	3.528	1.386	0.336	0.249	0.045	1.69933	0.21	-3.01651	0.00259136	0.0266035	ACO3	PREDICTED: 1-aminocyclopropane-1-carboxylate oxidase homolog [Solanum lycopersicum]	-	-	-	-	-	GO:0016706//oxidoreductase activity, acting on paired donors, with incorporation or reduction of molecular oxygen, 2-oxoglutarate as one donor, and incorporation of one atom each of oxygen into both donors	GO:0006787//porphyrin-containing compound catabolic process;GO:0044710//single-organism metabolic process	--
Solyc02g032560.3	4	0	0	37	15	7	0.219	0	0	2.497	0.889	0.379	0.073	1.255	4.10365	0.00260488	0.026732	RROP1	PREDICTED: LOW QUALITY PROTEIN: apyrase-like [Solanum pennellii]	Metabolism;Metabolism	Nucleotide metabolism;Nucleotide metabolism	ko00230//Purine metabolism;ko00240//Pyrimidine metabolism	K14641;K14641	GO:0043231//intracellular membrane-bounded organelle	GO:0003824//catalytic activity;GO:0005488//binding	-	--
Solyc03g118210.3	3	37	24	1	3	4	0.357	4.906	3.452	0.145	0.387	0.472	2.905	0.334667	-3.11774	0.00261981	0.026844	--	PREDICTED: uncharacterized protein LOC101247512 isoform X2 [Solanum lycopersicum]	-	-	-	-	GO:0031461//cullin-RING ubiquitin ligase complex;GO:0043231//intracellular membrane-bounded organelle	-	GO:0009117//nucleotide metabolic process	--
Solyc04g078410.4	11	5	5	22	27	33	0.235	0.119	0.129	0.574	0.626	0.699	0.161	0.633	1.97514	0.00262233	0.0268461	PK1	protein kinase superfamily protein [Solanum lycopersicum]	-	-	-	-	-	GO:0004672//protein kinase activity;GO:0005488//binding	GO:0006796//phosphate-containing compound metabolic process	--
Solyc03g113950.4	34	45	35	66	73	136	1.451	2.137	1.803	3.437	3.376	5.746	1.797	4.18633	1.2201	0.00266476	0.0271589	--	PREDICTED: calmodulin-binding protein 60 B [Solanum lycopersicum]	-	-	-	-	-	-	-	--
Solyc02g080200.4	135	50	96	180	184	251	4.334	1.796	3.725	7.045	6.402	7.982	3.285	7.143	1.12064	0.00268093	0.0272584	PME18	PREDICTED: pectinesterase-like [Solanum lycopersicum]	Metabolism;Metabolism	Global and overview maps;Carbohydrate metabolism	ko01100//Metabolic pathways;ko00040//Pentose and glucuronate interconversions	K01051;K01051	GO:0005618//cell wall;GO:0031090//organelle membrane;GO:0044444//cytoplasmic part	GO:0030597//RNA glycosylase activity;GO:0052689//carboxylic ester hydrolase activity	GO:0000272//polysaccharide catabolic process;GO:0001906//cell killing;GO:0006417//regulation of translation;GO:0006950//response to stress;GO:0009620//response to fungus;GO:0009664//plant-type cell wall organization;GO:0009892//negative regulation of metabolic process;GO:0010383//cell wall polysaccharide metabolic process	--
Solyc07g055990.3	1	5	0	7	2	121	0.049	0.272	0	0.417	0.106	5.854	0.107	2.12567	4.31223	0.00269746	0.0273672	XTH16	PREDICTED: probable xyloglucan endotransglucosylase/hydrolase protein 16 [Solanum lycopersicum]	-	-	-	-	GO:0005576//extracellular region;GO:0030312//external encapsulating structure	GO:0016758//transferase activity, transferring hexosyl groups;GO:0016787//hydrolase activity	GO:0044042//glucan metabolic process;GO:0045229//external encapsulating structure organization	--
Solyc02g091080.2	16	27	21	0	6	6	0.606	1.138	0.96	0	0.246	0.225	0.901333	0.157	-2.5213	0.00270965	0.0274493	DTX1	PREDICTED: protein DETOXIFICATION 1-like [Solanum lycopersicum]	-	-	-	-	GO:0016020//membrane	GO:0022857//transmembrane transporter activity	-	--
Solyc01g006055.1	1	9	5	43	17	29	0.091	0.915	0.551	4.792	1.683	2.622	0.519	3.03233	2.54662	0.00274585	0.0277577	DIR19	PREDICTED: dirigent protein 19 [Solanum lycopersicum]	-	-	-	-	GO:0005576//extracellular region;GO:0009536//plastid	-	GO:0009699//phenylpropanoid biosynthetic process;GO:0009814//defense response, incompatible interaction;GO:0033554//cellular response to stress	--
Solyc02g077970.4	37	26	10	2	6	8	2.152	1.683	0.702	0.142	0.378	0.46	1.51233	0.326667	-2.21089	0.00274632	0.0277577	--	PREDICTED: late embryogenesis abundant protein 76-like [Solanum lycopersicum]	-	-	-	-	-	-	-	--
Solyc03g083480.4	4	2	2	22	14	15	0.213	0.119	0.129	1.431	0.809	0.791	0.153667	1.01033	2.71696	0.00276305	0.0278952	--	PREDICTED: LEAF RUST 10 DISEASE-RESISTANCE LOCUS RECEPTOR-LIKE PROTEIN KINASE-like 2.1 [Solanum lycopersicum]	-	-	-	-	-	-	-	--
Solyc05g026570.3	75	127	91	45	31	69	6.719	12.662	9.84	4.919	3.009	6.119	9.74033	4.68233	-1.05674	0.00277109	0.0279553	--	uncharacterized LOC101243784 [Solanum lycopersicum]	-	-	-	-	GO:0009536//plastid;GO:0016020//membrane	-	-	--
Solyc01g109500.4	25	20	9	60	42	52	1.027	0.914	0.446	3.006	1.869	2.114	0.795667	2.32967	1.54989	0.00280045	0.0282408	USPL1	PREDICTED: BURP domain protein USPL1-like [Solanum lycopersicum]	-	-	-	-	-	-	-	--
Solyc01g081100.3	1556	508	804	2252	2596	1389	66.788	24.267	41.652	117.944	120.742	59.017	44.2357	99.2343	1.16563	0.00282069	0.0284021	BHLH91	PREDICTED: transcription factor bHLH91-like [Solanum lycopersicum]	-	-	-	-	-	-	GO:0010467//gene expression	bHLH
[truncated: 109 more rows]

## Sheet: CR-VS-CR-L FILTER ANNOT
id	CR-1_count	CR-2_count	CR-3_count	CR-L1_count	CR-L2_count	CR-L3_count	CR-1_fpkm	CR-2_fpkm	CR-3_fpkm	CR-L1_fpkm	CR-L2_fpkm	CR-L3_fpkm	CR_mean	CR-L_mean	log2(fc)	PValue	FDR	Symbol	Description	KEGG_A_class	KEGG_B_class	Pathway	K_ID	GO Component	GO Function	GO Process	TF_family
[truncated: 1,692 more rows]

[truncated: 1 more sheets: 1295]
