# Supplementary material for: SlHB8 Is a Novel Factor in Enhancing Cold Resistance in Tomato Anthers by Modulating Tapetal Cell Death
Source: Int J Mol Sci. 2024 Aug 28;25(17):9336. doi: 10.3390/ijms25179336 (PMC11395002; doi:10.3390/ijms25179336)
Supplement: Supplementary file 1 [file ijms-25-09336-s001.zip › Table S2.xls]

## Sheet: Sheet1
	Table S2. The Statistics Table for reads Filtering
	Sample	Raw Datas	Clean Data (%)	Adapter (%)	Low Quality (%)	polyA (%)	N (%)
	WT-1	44377946	44132336 (99.45%)	18090 (0.04%)	224280 (0.51%)	0 (0.00%)	3240 (0.01%)
	WT-2	38954342	38745330 (99.46%)	13380 (0.03%)	192972 (0.50%)	0 (0.00%)	2660 (0.01%)
	WT-3	38454322	38242350 (99.45%)	13154 (0.03%)	196336 (0.51%)	0 (0.00%)	2482 (0.01%)
	WT-L1	36276742	36031806 (99.32%)	15530 (0.04%)	227126 (0.63%)	0 (0.00%)	2280 (0.01%)
	WT-L2	39903398	39667882 (99.41%)	16048 (0.04%)	216418 (0.54%)	0 (0.00%)	3050 (0.01%)
	WT-L3	43845836	43580146 (99.39%)	19230 (0.04%)	243634 (0.56%)	0 (0.00%)	2826 (0.01%)
	CR-1	49276200	48986756 (99.41%)	18398 (0.04%)	267212 (0.54%)	0 (0.00%)	3834 (0.01%)
	CR-2	42746946	42478376 (99.37%)	16604 (0.04%)	248782 (0.58%)	0 (0.00%)	3184 (0.01%)
	CR-3	44684452	44436422 (99.44%)	16944 (0.04%)	228270 (0.51%)	0 (0.00%)	2816 (0.01%)
	CR-L1	37208554	36973234 (99.37%)	13790 (0.04%)	219112 (0.59%)	0 (0.00%)	2418 (0.01%)
	CR-L2	42927836	42608744 (99.26%)	20852 (0.05%)	296286 (0.69%)	0 (0.00%)	1954 (0.00%)
	CR-L3	57779866	57418700 (99.37%)	29792 (0.05%)	328696 (0.57%)	0 (0.00%)	2678 (0.00%)
